# Supplementary material for: Characteristics and treatment strategies of aggressive angiomyxoma in women: A retrospective review of 87 cases
Source: Front Surg. 2023 Apr 17;10:966971. doi: 10.3389/fsurg.2023.966971 (PMC10149767; doi:10.3389/fsurg.2023.966971)
Supplement: Supplementary file 2 [file Table2.xlsx]

## Sheet: basic data
文献编号	年龄	地区	孕产史	主诉		病程（年）		入院类别	部位	肉眼观大小	触诊	术前辅助检查			术前诊断	术中	HE染色	免疫组化	最终诊断	术后处理	随访	其他
					有无症状		发病年龄					超声	CT	MRI
钞晓培2018	46	中国北京	G2P1	发现外阴肿物2年，生长较快2周	无	2	44	初发	左侧外阴	8×3cm	胶冻样，活动度可，五处同，根部组织分解不清	来诊2年前超声：直径5cm，距体表0.3cm，未见明显血流信号	无	外阴肿物TW1较肌肉信相等或稍高，似有包膜，内呈旋涡状。诊断为AAM	AAM	左侧盆腔有残余肿物	瘤体内见许多管径粗细不等、壁厚薄不一的小血管，血管内见丰富红细胞；黏液背 景上见形态一致的星芒状、短梭形瘤细胞，瘤细胞呈嗜酸性，稍深染，血管周围可见炎性 细胞浸润	六项：ＣＤ３４（血管 ＋），结蛋白（Ｄｅｓｍｉｎ） （＋），雌激素受体（ＥＲ）（＋），Ｓ－１００（神经＋），平滑 肌肌动蛋白（ＳＭＡ）（＋），孕激素受体（ＰＲ）（＋）。	AAM	未提及	术后随访2年未见复发			0
陈进2013	45	中国浙江	无	反复肛周肿痛1年余	有	1	44	初发	盆腔	3×3	表面皮肤红，皮温升高，可触及波动感	无		盆腔左侧6.6×5.6异常信号，T1WI略低信号、T2WI+FS/DWI高信号	盆腔左侧脓肿伴窦道形成	肿块表面光滑，质地软，包膜完整	镜下见瘤组织由相对一致的小星形和 梭形细胞构成，细胞密度低至中等背景为疏松水肿性间质， 其中夹杂血管，部分周边切缘阳性	八项：免疫组化：Ｖｉｍ （＋＋＋），ＥＲ（＋＋），ＰＲ（＋＋），ＣＤ３４（＋），ＳＭＡ（－），Ｓ－１００ （－），Ｋｉ－６７（１﹪＋），ＣＫ（－）。病理诊断：（左盆壁）“侵袭性”血 管粘液瘤。	左侧盆壁侵袭性血管粘液瘤	未提及	未提及			0
戴辉华1994	34	中国江苏	无	进行性排尿困难	有	无		初发	阴道壁	12×10cm	不活动，质中	10×11.5液性包块，内见细密、细小的光点	无	无		切面质地均匀，胶状，灰红色，有光泽			阴道前壁侵袭性粘液瘤					0
冯燕2011	39	中国福建	无	发现外阴肿物8年	无	8	31	初发	右侧外阴大阴唇	20x17×16cm，蒂宽8cm	质软易变形，局部可见溃 疡面，其内可触及质稍硬结节，局部皮肤表 面可见血管充盈，无怒张，右侧小阴唇牵拉变	肿物内回声 不均，CDFI 示其内探及散在的条索血流信号，多 处测得静脉频谱		病灶大小约 16.3cm*18.9cm*15.6cm，上自膀胱水平前腹部， 下至大腿中段，病灶主要累计皮肤表面，未累计 皮下及肌肉，T2W1 脂肪抑制呈以高信号为主的高 低混杂信号，T1W1 呈以低信号为主的高低混杂信 号，部分病灶呈短T1 短T2，DW1 呈稍高信号		剖视大体上呈大致一体灰白色，可见粘液 样囊腔	镜下可见瘤细胞分布于丰富的淡染基 质中，呈梭形，星形，不规则形，未见明显异型性 及分裂像，可见较多大小不等的薄壁或者厚壁的血 管，周围有大量肌性嗜伊红纤维束，及肥大细胞，肿 瘤边缘侵及临近的粘膜腺体，平滑肌及脂肪组织	Vimentin（+）,CD34(+)， ER （+ ），PR （+ ），desmin （+ ），S-100 （—），SMA(+)	侵袭性血管粘液瘤	建议补充扩大手术，患者拒绝	未提及	月经期增大		0
高宇洁2013	50	中国安徽	G4P4	腰酸乏力、浮肿 5 年，心悸、胸闷 1周,就诊于肾内科。B超发现中下腹及盆腔巨大囊实性包块	肾内科症状就诊，b超发现，算无	未知		初发	盆腔	无	无	穿刺后复查超声：B 超示盆腹腔内见 381 mm × 136 mm × 283 mm 杂乱等低无回声灶，边界清晰，内可见大量强回声及无回 声灶，呈蜂窝状，CDFI 内见稀疏血流，ＲI0． 54		无	盆腔肿物	腹腔内一巨大囊实性包块占据整 个盆腔，穿刺抽出少许淡黄色液体，将包块取出，见直径约 30 cm，表面光滑，血供丰富	未提及	未提及	术后病理示: “盆腔”侵袭性 血管粘液瘤( 32 cm × 28 cm × 15 cm)	无	未提及	术中见：瘤体来源于子宫左侧阔韧带及宫颈前壁，瘤体重7 000 g，行全 子宫及双附件切除术，手术顺利		0
郭俊男2019	31	中国福建	无	持续性下腹痛1月余	有	未知		初发	盆腔	无	子宫后方可扪及最大径约4．o cm包块， 质软，活动度较差，无压	：盆腔见约4．9 cm×2．6 cm低回声包块，边界清，回声不 均匀。	，肿块边缘光整，向上下生长，向下眼阴道壁左侧突出阴道口，向上越过骨盆上口进入下腹部，增强扫描病灶不规则强化，包膜完整，未见盆腔积液及肿大淋巴结	平扫示盆腔内约2．4 cm×3．7 cm×4．7 cm类椭圆 形病灶，T1wl、T2w1均为高信号，T1wI脂肪抑制呈高信号， 边缘清晰，壁较厚(图1A、1B)；增强后病灶可见环形强化(图 1C)。影像学诊断：盆腔占位性病变，性质待定		术中子宫直肠陷凹见淡红色质软肿物，呈胶冻 状；	下见大小不等、胞浆稀疏的梭形或星形细胞，薄壁或厚壁 血管，黏液样基质；瘤细胞核呈圆形或卵圆形，局部见多核细 胞，核分裂象罕见；血管壁玻璃样变；局部间质可见肥大细胞及 外渗红细胞	vimentin(+)，sMA(弱 +)，Desmin(弱+)，孓100(一)，calretinin(一)，ER(局部+)，PR(部分+)，Ki一67(5％+)，CD31(血管+)，CD34(血管+)， MyoDl(一)，cK—pan(一／个别+)，LcA(散在+)，CD68(散在 +)，CDX一2(一)。EMA(一)，CK7(一)，CK20(一)。	盆腔深部血管粘液瘤	未提及	未提及			0
黄文斌2003	30	中国安徽		月经紊乱4月余	有	未知		初发	右侧阴道壁	3x3x2.5	表面光滑有触血						疏松的间叶性肿瘤细胞和丰富 的血管	肿瘤细胞表达 Vimentin（+）,CD34血管(+)， ER （+ ），PR （+ ），desmin （+ ），SMA、S－100、MHB45（-）	阴道侵袭性血管粘液瘤				外阴肿瘤切除、剖腹探查肿瘤切除术	0
蒋敏2010	36	中国甘肃		发现外阴包块17年	无	17	19	初发	外阴、盆腔		盆腔可触及巨大 肿物上界平脐下界位于会阴质地较硬边缘光 滑与周围界限清楚外阴肿物下界距耻骨联合 30ｃｍ活动度差外阴结构改变无法辩认大小阴 唇					30ｃｍ ×20ｃｍ×8ｃｍ和19ｃｍ ×11ｃｍ×7ｃｍ8ｃｍ和19ｃｍ ×11ｃｍ×7ｃｍ表面可见直径0．5～ 2ｃｍ质软的结节状隆起表面皮肤呈灰黑色。另见灰 白灰红色不整形组织一堆总体积9ｃｍ×8ｃｍ×6ｃｍ，组织切面均灰黄及粉红色质软半透明湿润 并可见多个直径2～10ｃｍ的灰白色结节质韧	质软区域瘤细胞散在分布于丰富淡染的基质中 呈梭形、星形突起细长无异形性及核分裂并见多 量大小不等薄壁或厚壁血管厚壁血管旁有大量肌 样嗜伊红纤维束及肥大细胞间质内含有大量粘液 如图2所示。质硬区域瘤细胞呈梭形平滑肌样胞 浆红染无突起呈密集的束状、编织状排列	ｖｉｍｅｎｔｉｎ（＋）、ＳＭＡ （＋）、Ｄｅｓｍｉｎ（＋）、ＥＲ（＋）、ＰＲ（＋）、Ｓ100（－）	盆腔外阴侵袭性血管粘液瘤伴平滑肌瘤 分化			未处理完全，肿物再次增大入院		1
李金范2000	48	中国湖北		排尿困难半年腹部肿胀并发现阴道壁肿块5d	有	0.5	48	初发，1月后复发	左侧阴道壁延伸至盆腔	大小约10cm×8cm×6cm	质软囊性感无压痛 肿块表面有分泌物无臭味					肿块位于阴道左侧壁大小约12cm×10cm×8cm向盆腔内 延伸深达骨盆底肿块边界清楚无包膜	：瘤细胞梭形或星形分布 于疏松、含有胶原纤维的粘液样基质中细胞边界不清核 小核仁不明显无明显的异型性及核分裂并见多量大小不 等的薄壁或厚壁血管	多数肿瘤呈波形蛋白、结蛋白及肌动蛋白 （平滑肌）阳性而S-100蛋白、神经元特异性烯醇化酶、角蛋 白、嗜铬素 A 及癌胚抗原阴性第Ⅷ因子相关抗原血管内皮 细胞阳性、瘤细胞阴性	阴道左侧壁侵袭性血管粘液瘤伴囊性变	无，一个月后复发，原发部位又发现一大小为8cm×6cm×5 cm 肿块经CT、B 超及再次手术后活检证实为肿瘤复发	术后1个月复发
李容2008	29	中国四川	G3P1	发现右侧外阴包块半年	无	0.5	29	初发，1年6月后复发	右侧大阴唇	右侧大阴唇近阴唇后联合处皮肤局限性隆起表面 色泽正常无静脉曲张无皮温升高肿块约5cm×4cm×3cm	无皮温升高，边界尚清，质地中等，无压痛，局部有囊样感				右侧大阴唇脂肪瘤		瘤细胞呈梭形或星形疏松排列于粘液间质背景 中核无有丝分裂活性其间有厚壁血管管径大小不一。	desminvimentinERPR（＋）SMA、S－100		切除包块，术后病理汇报后建议补充扩大手术，拒绝。1年6个月后复发	1年6后复发
	36	中国四川	G4P1	发现阴道包块2年	无	2	34	初发	阴道前壁	阴道：前壁中下三分之一扪及一大小约6cm×5cm 质硬，包块张力较高无压痛边界尚清欠活动表面阴道粘膜色泽 正常皱襞变浅其余阴道各壁正常										无，肿瘤局部广泛切除术	至文章发表，未复发（4年6月）
梁海霞2011	39	中国陕西		发现外阴肿物4年，明显增大并胀痛1月	有	4	35	初发	左侧大阴唇	左 侧大阴唇下端隆起一肿块，椭圆形，约 10×6×5 cm，表面红肿	囊性感，有触压痛，内下侧明显，局部 有波动感				前庭大腺脓肿	腰麻下行外阴包块切除术，术中见包块无完整 包膜，切面呈灰白色胶冻样			外阴侵袭性血管黏液瘤	无	时间有问题
凌晟荣2007	51	中国湖北		阴道分泌物增多伴尿频1月余	有	0.0833333		初发	阴道内		阴道内可触及一直径 7cm囊实 性包块, 光滑活动, 似有一蒂与宫颈上唇相连, 包块界限清 楚	阴道内贴宫颈外口处可见 67.0mm×49.0mm囊性回声, 界 清, 内可见密集低回声		阴道内囊性占位			瘤细胞体积较小, 呈星芒状或梭形, 散布于粘液样基质及胶原纤维中, 其中含丰富的血管, 核椭圆形, 细胞无异型, 无核分裂象	瘤组织 ER( +) 、PR( +)	侵袭性血管粘液瘤		2月未复发
刘富金2007	34	中国海南		大阴唇肿物10年，术后5年复发	无	10	24	复发，5年	左侧大阴唇	10x7cm					巴氏腺囊肿	肿物红褐色, 15cm×5cm×5cm, 分叶状轮廓, 表面光滑, 切面有光泽, 粘液水肿性, 灰白, 灶性灰褐色, 质地部分 质软, 部分质韧	肿瘤细胞密度低至中等, 由相对一致 性小的星形细胞和梭形细胞构成( 图 1) , 其中散在直径不等 的环状的厚壁血管, 并有巴氏腺包围在肿瘤之内( 图 2) 。肿瘤 细胞稀少, 淡染, 嗜酸性, 界限不清, 在较大的神经和血管周 围有疏松排列的分化良好的肌样细胞岛	Vimentin ( +) 、Desmin( +) 、SMA 少数阳性, ER( +) 、PR( +) 、S- 100( - ) 、 CD34( + /- ) 、ALK( - )	左大阴唇深部侵袭性血管粘液瘤			复发入院
刘鹏2013	36	中国内蒙古	G1P1	发现阴道内包块2月	无	0.166667	36	初发	阴道壁	鸭蛋大小	质重，活动差，界限清，无压痛	形态欠规整低回声包块9.6×8.3×8.1cm，其内血流丰富			阴道壁肿物性质待定	淡黄色肉样组织			阴道壁深部侵袭性血管粘液瘤
陆勇娟1997	25	中国上海	G3P1	发现外阴无痛性肿块1年	无	1	24	初发	左侧外阴	10x8x6cm									侵袭性血管粘液瘤	局部放疗1年	至2004年未复发	复发入院	1994年3月门诊行左侧前庭大腺囊肿切除术，多次缝合止血1995年6月28日，瘤体增大，再次入院，行左侧髂内动脉结扎术
马鉴渝2020	40	中国山东		发现外阴肿物半年	无	0.5	40	初发	左侧大阴唇	直径约 5 cm，无压痛、可回缩，左侧阴 道穹窿可及约 4 cm 包块，	阴道左后壁、直 肠、盆底间可触及不规则质软肿物，大小约 3 cm×4 cm×10 cm，无压痛，似与外阴包块相连	宫颈及阴道后方、直肠前方、盆底腹膜下方探 及一实性带状低回声，下缘经左侧腹股沟延伸至 左侧大阴唇，彩色多普勒血流显像( color doppler flow imaging，CDFI) : 未探及血流信号	外阴旁占位	盆腔 MＲI 提示于直 肠左旁见一不规则异常信号影，病灶向下、前部延 伸至左侧会阴部皮下，以等 T1、长 T2 信号影为 主，T2 压脂呈高信号影( 图 1) ，增强后病灶强化 较显著，内部强化不均，病变大小约 5 cm×6 cm× 19 cm，考虑侵袭性血管粘液瘤	侵袭性血管粘液瘤	肿物为圆柱形，质软有 弹性，切面灰白色，沿阴道侧壁、直肠阴道隔等在 左侧会阴三角、耻骨后隙、骨盆直肠隙延伸至直 肠后隙，呈不规则“S”状走行	肿瘤细胞镜下病理特征: 瘤体细胞呈梭形，散在分 布于粘液基质中;基质中富含管径粗细不 一、管壁厚薄不均的血管	结蛋白( Desmin) +、雌 激素受体( estrogen receptor，EＲ) +、孕激素受体 ( progesterone receptor，PＲ) +、CD34( 血管) +、平滑 肌肌动蛋白( smooth muscle actin，SMA) -、β 连接素 ( β-catenin) -、小鼠双微体基因蛋白( murine double minute 2，MDM2) -、actin -、ki-67 +( 1%)	( 盆底肿物) 深部“侵袭性”血管粘液瘤		随访中，未复发	体积 15 cm×6 cm×3 cm;
马丽茜2000	48	中国天津	G3P2	发现阴道脱出肿物3年	无	3	45	初发	阴道	约8cm×5cm×5cm 大小表面光滑、色 泽粉红、无触痛、较硬	自阴道脱出 一带蒂肿物蒂直径4cm、长5cm源于阴道前壁下1／2处 距尿道外口1cm整个肿物约为20cm×12cm×12cm表面有活动性出血、坏死、脓苔呈暗紫色稍软无明显触痛										随访2月无异常发现
毛蕾2000	41	中国上海		发现阴道壁囊肿进行性增大4年	无	4	37	初发	阴道延伸至盆腔			左侧盆腔内见一 12∙0cm×8∙5cm×14∙0cm 大小的肿物压迫阴道左侧壁并 突入阴道内	超声CT均提示如前			术中在子宫 体左后方见16∙0cm×13∙0cm×12∙0cm 胶冻状半透明肿物 与周围组织间有疏松结缔组织相间隔。膀胱受压位于肿物 右侧膀胱容量仅为正常的1／3。肿物沿左侧直肠窝延伸达 肛门括约肌与阴道、直肠紧密粘连且经阴道左侧壁脱出于 阴道外						行全子宫+左侧附件切除术—+盆腔阴道肿物切除术
钱伟伟2013	44	中国甘肃		发现右侧臀部包块10天	无	0.0277778	44	初发	右侧臀部	0.1×0.07	边界较清晰，活动度良好， 皮温正常，局部肿胀轻微，患侧肢体活动良好			Ｔ１ＷＩ，右侧臀大肌可见一不规则等信号（与肌肉相比）病灶，无明显包膜（图 １ａ）；Ｔ２ＷＩ，病灶呈高信号， 分叶状，可见分隔，病灶中心可见斑片状更长 Ｔ２ 信号（图 １ｂ）；ＤＷＩ，呈较高信号（图 １ｃ）。 脂肪抑制 Ｔ１ＷＩ 增强扫描： 病灶边缘呈轻度不规则强化，中心可见无强化低信号区	右臀部肿块，神经鞘瘤？		镜下见送检组 织分叶状，粘液丰富，细胞短梭形，异型性不明显，间质血管 较丰富，瘤组织血管较丰富	瘤细胞 Ｓ１００（ －）、ＥＲ （ －）、ＰＲ（ －）、ＣＤ３４（ －），ＳＭＡ（ －）	侵袭性血管粘液瘤	无	未随访
任黔川2006	42	中国四川	G2P1	左侧外阴肿物切除术2次，包块复发3年	无	5	37	复发，3年	左侧外阴	鸡蛋大小	左侧大阴唇近阴阜 处皮肤呈局限性隆起表面色泽如常 呈椭圆形肿块边界尚清楚质地中 等无压痛局部有囊样感欠活动 约8cm×5cm×3							Vimentin （＋＋＋）、Desmin （－）、SMA （－）、S－100个别 （＋）、Ki67约5％ （＋）	侵袭性血管粘液瘤病变有多个结节状浸 润未累及各切缘及所送淋巴结。2、 左内切缘表皮囊肿。3、各组淋巴结中 个别淋巴结反应性增生或窦组织细胞增 生余未见明显病变			复发入院	外阴广泛切除＋双侧腹股沟淋巴结切 除＋左侧盆腔淋巴结切除＋左侧股部皮肤转皮瓣术	第三次复发
	37	中国四川	G3P1	发现左侧外阴包块1月	无	0.0833333	37	初发	左侧外阴、阴道	左侧外阴隆起，左侧阴道壁下1／3有一包 块约3×2×3cm 大小质软边界较 清						阴道壁光滑左侧阴道壁中下份包块约 8×4×3cm根蒂部在左坐骨降支无 明显包膜呈实性串珠状		免疫组 织化学示 SMA 部分瘤细胞 （＋）、S100神经纤维 （＋）、DES 大部分瘤细胞 （＋）、CK （－）。	（阴 道左侧壁） 侵袭性血管粘液瘤
	27	中国四川	G3P1	发现阴道包块3年	无	3	24	初发	阴道，延伸至耻骨支及盆壁	妇科检查右侧大阴唇突出右侧阴道壁下包块约8×6×5cm 向上达子宫右前方						见阴道右侧壁内包块约10×8×6cm实性切面呈灰白色、分隔状内含粘液。与周 围组织粘连包块上方达耻骨联合及耻骨支右侧达盆壁边界欠清。大体观为灰白色实性组织11×7∙5 ×5cm切面灰黄、质中、韧。另见灰 褐色囊壁样组织6×5×4cm壁厚0∙3 ～0∙5cm	粘液样背 景下梭形或星形细胞不疏松的排列肿 瘤细胞呈梭形无核分裂相瘤细胞在 肿瘤中呈弥散均匀分布其间可见有较 为丰富的大小不等的散在厚壁血管					复发入院	上次行右侧外阴肿物切除术
商晶2018	49	中国福建		发现外阴部赘生物5年	无	5	44	初发	右侧外阴			:肿 物内回声不均,血流丰富				术中大体标本为灰白色,实性,质软	肿瘤 细胞呈星芒状或短梭形,细胞无明显异型,背景为大量粘液, 伴较多胶原纤维,伴血管增生,可见少量脂肪组	Vimentin(＋),Desmin(＋),ER(部分细胞＋),PR(部分细胞 ＋),SMA(血管壁＋),CD34(血管内皮＋),S-100( -),Ki-67 (阳性率小于 1％)			随访中	完整剥除囊肿
史阳阳2005	43	中国四川		左侧外阴肿物反复复发4年，手术3次	无	4	39	复发，间隔为半年，2年，2月，半年，第四次复发入院	左侧外阴，深达耻骨		左侧大阴唇可见一8×5×3cm 大小包块边界清楚 质地中等欠活动无压痛表面皮肤色泽 如常。基底部上界近耻骨联合左界与左耻 骨弓接近右界与左小阴唇、阴蒂接近下 图1 界近会阴后联合。					窦组织细 胞增生未见转移性瘤组织。剖视肿块见无 明显包膜切面呈淡黄色胶冻状有粘液性 间质分隔			（外阴） 侵袭性 血管粘液瘤。送检的各组淋巴结中个别淋巴 组织反应性增生或窦组织细胞增生未见明 显病变			复发入院	全麻下行 左侧外阴广泛切除术左腹股沟淋巴结、左 腹膜外盆腔淋巴结、右腹股沟浅淋巴结清扫 术及左会阴股部转皮瓣外阴整形	第四次复发，第二次第三次当地病理提示侵袭性纤维瘤，未做特殊治疗
苏琴芬2004	47	中国上海	G4P2	发现左侧外阴肿物进行性增大6年	无	6	41	初发	左侧外阴	左侧大阴唇近阴阜处皮肤呈局限性隆起表面色 泽如常呈椭圆形肿块边界尚清楚质地中等无压痛局部 有囊样感欠活动约6cm×7cm×4cm							粘 液样背景下梭形或星形细胞不疏松的排列其间可见大小不 等的散在厚壁血管	免疫组化染色示 Actin（－）、Vimentin（＋）、 Desmin（－）、S100（－）					外阴肿块切除术，后补做扩大的局部外阴切除术
	25	中国上海	G3P1	此病例与陆勇娟1997重复
谭进1998	40	中国江苏		外阴部复发性肿块4月	无	未知	40	初发	右侧大阴唇	右侧大阴唇下方8x8cm肿块，向后上方延伸至右臀部，触之柔软，无压痛						分叶状灰白色肿块，7x5x2cm，切面半透明、质软	梭形或星形细胞被粘液样基质所分割包绕，间质中有丰富的胶原纤维和血管迷雾核异型及分裂象	vimentin,S-100阳性	女性侵袭性血管粘液瘤			复发入院	1989年第一次手术，1994年第二次手术，现第三次入院	第二次复发
	33	中国江苏		阴道后壁肿物	无	未知		初发	阴道							3.2×1.8×1.5cm，表面光滑，切面灰白、灰红半透明，包膜不完整	粘液疏松结缔组织背景中，散在梭形星形细胞，分枝状厚壁血管，管腔内充满红细胞		频道后壁侵袭性血管粘液瘤				包膜不完整
王继芳2013	34	中国山东	G0未婚，癫痫病史	发现外阴肿物5年，肿物增大伴身侧疼痛2月	有	5		初发	右侧小阴唇起，入院双侧都有包块	外阴见大小约 15 cm × 15 cm × 10 cm 的实性包块，棕褐色，质中，基 底部较粗，占据右侧大小阴唇及阴蒂，左侧小阴唇见 直径约3 cm 的实性包块，基底部与周围软组织均分 界不清，无触痛及压痛		外阴部可见 异常低回声光团，大小分别约 22． 3 cm × 8． 0 cm × 13． 5 cm( 右) 、3． 2 cm × 1． 4 cm × 3． 1 cm( 左) ，周围 边界清楚，基底部与外阴部软组织分界不清，内回声 不均匀，其中较大包块内可见数处片状无回声，CDFI: 内见较丰富的血流信号					疏松粘液间质内有散在一、星芒状细胞 和少量胶原纤维，其中有散在分布、管壁厚薄不一的 血管		外阴 侵袭性血管粘液瘤
王靖华2001	48	中国四川		发现左侧阴道壁肿块，排便困难半年	有	0.5		初发	阴道后壁	10cm×10cm×6cm 大，边界不清、质软、囊性。 压迫直肠，肿块边缘达盆底						灰红色 组织，无明显包膜、囊性。 部分区域呈粘液样改变，囊内有灰 黄色液性内容物、切面呈多房性	肿瘤细胞呈梭 形，有的区域细胞较为纤细，无核分裂相，细胞间有广泛粘液 性变区域，瘤细胞在肿瘤中呈弥散均匀分布，有较为丰富的 血管
王孟婷2020	35	中国辽宁		发现右侧会阴部肿物渐增大7 年	无	7		初发	右侧大阴唇	右侧大阴唇处可触及一肿 物，大小约4 cm ×3 cm ×3 cm，质软，边界清，无触痛			盆腔右侧及右侧会阴区可见一形态不 规则低密度影，密度欠均匀，较大层面范围约 74 mm ×57 mm，CT 值约为22 HU，增强扫描其内可见少 许轻度强化	盆腔右侧及右侧 会阴部见一不规则肿块影，最大截面积约 12 cm × 5 cm，病灶与盆部结构欠清晰，与子宫及直肠界限尚清 晰，诊断为盆腔右侧及右侧会阴部肿块，考虑侵袭性 血管黏液瘤( AAM) 可能	核磁提示侵袭性血管刘可能	组织内，色白，质软，有弹性，表面光滑，边界尚清，肿 物呈浸润性生长，由右侧阴唇延伸至阴道侧壁、坐骨 直肠间隙至盆底腹膜外，并与周围组织和肌肉粘连， 沿肿物边缘分离，并完整切除。术后大体标本剖视: 肿物大小约15 cm × 10 cm × 3 cm，呈不规则状，表面 光滑，边界尚清，切面灰白，局部似呈黏液样，细腻，质 软		肿瘤细胞 SMA 部分( + ) ， β － catenin 部分( + ) ，S －100( － ) ，CD34( － ) ，bcl －2( － ) ，CD117( － ) ，Ki －67 指数约为 3%	深部侵袭性血管黏液瘤，局部 肿物边界不清		2017 年 8 月1 日出院，术后定期随诊，截至 2019 年 11 月 30 日患者无复发征象				普外科就诊
	28	中国辽宁		发现右侧会阴部肿物3 天	无	0.00833333		初发	右侧大阴唇、盆腔		右侧大阴唇外侧可触及质软包块，大小约 3 cm × 3 cm × 3 cm，边界不清，无触痛，下蹲或屏气时出现， 平卧后包块可自行还纳，按压右侧腹股沟内环处嘱 患者屏气后包块仍可出现		膀胱及子宫间可见大小约 54 mm × 62 mm 软组织影	右侧盆腔可 见类圆形略长 T1、T2 信号，大小约 2． 8 cm × 4． 6 cm，病变上方位于膀胱右侧，下方呈狭长的条带状 影位于会阴部右侧皮下，内信号不均匀，增强扫描病 灶不均匀强化，边界尚清楚，与周围肠管未见明确相	深部侵袭性血管粘液瘤	表面光滑，色灰白，质软有弹性，边界尚清，肿物呈浸润性生长，由右侧阴唇延伸至阴道侧壁深达盆底筋膜外，并与周围组织粘 连	肿物由短梭形细胞构成，细胞形态尚 温和，背景疏松水肿，似呈粘液样，伴小血管增生	穿刺免疫组化：Desmin( + ) ，EＲ( + ) ，SMA 平滑肌样区域 ( + ) ，CD 117( － ) ，S － 100( － ) ，CD 34( － ) ，α －抑 制素( － ) ，Ki － 67 指数约为 1%						先CT引导下穿刺活检，组化诊断后，行“腹腔镜探查术 + 经阴盆腔肿 物切除术”。术中超声引导下仔细游离并探查腹腔 及盆腔至盆筋膜肛提肌，未探及明显肿物，遂请妇产 科医生联合经外阴切口切除肿物。于右侧大阴唇旁 隆起处取一长约5 cm 纵行切口，切开皮肤和皮下组 织，于皮下组织内找到肿物	泌尿外科就诊
王文栋2003	35	中国山东		发现左侧外阴肿物进行性增大1年（红枣-鸡蛋）	无	1		初发	左侧大阴唇延伸至盆腔	左大阴唇外侧可见皮肤局限性隆起呈椭圆形色泽如常肿块边界不清楚质地软 无压痛局部有囊样感欠活动大小约6cm×5cm×4cm					左侧外阴脂肪瘤	术中见肿块呈长条状向盆腔延续无明显包膜			术中快速病理报告：间叶性成分纤 维样、脂肪样及血管组织等无恶性改变。术后病理诊断：外阴侵袭性血管粘液瘤
吴晓丽2018	29	中国吉林		发现下腹部包块半年	无	0.5		初发	盆腔	左下腹可触及约５ｃｍ×１０ｃｍ包块，质硬，活动度可，局部无压痛； 肛门指诊胸膝位进指６ｃｍ，未触及肿物，退指后未见指套染血、 带脓	下腹部可触及一大小约 6cm × 10cm 包块，妇科内诊及肛门指 诊可触及肿物，质软，表面光滑，活动度可，无明显压痛	阴道后壁后方与直肠前壁前方可见一中等回 声，呈 U 字型，大小为138mm ×116mm，与阴道后壁与直肠前 壁分界清，内部回声尚均匀，边界清，形态不规整，探头加压 后内部有流动感( 图1，2 ) ; 扫查过程中未见明确疝口，变动体位未见向腹腔侧移动，增加腹压包块未见明显增大; CDFI: 可探及少许血流信号; Valsalva 动作: 肿块凸向会阴，外观并 可见右侧大阴唇明显隆起; 超声提示: 盆腔内占位，考虑侵袭 性血管粘液瘤?	盆腔及右侧盆底可见不规则团块样稍低密度肿块影 （图１Ａ），约６．５ｃｍ×１１．０ｃｍ，边界不清，ＣＴ值２１～２５ＨＵ	平扫示子宫及阴道后方、直肠右前方团块状异常信号， Ｔ１ＷＩ呈低信号，Ｔ２ＷＩ呈高信号（图１Ｂ），其内可见条束状、结 节状低信号；ＤＷＩ病灶呈高信号；增强扫描病灶呈“旋涡样” 改变（图１Ｃ），内部明显强化，周边似见包膜，病灶向下突向会 阴部，与盆壁、邻近肠管及系膜分界不清		术后大体病理见病灶 切面呈灰白色	镜下见少许梭形细胞，间质增生，伴玻璃样变 性，无明显异型性及核分裂象，细胞间见薄壁血管影	Ｖｉｍｅｎｔｉｎ（＋），ＣＤ３４（＋），Ｄｅｓｍｉｎ（＋），ＳＭＡ （灶＋），Ｈ－ｃａｌｄｅｓｍｏｎ（－），ＥＲ（＋），ＰＲ（＋），ＳＴＡＴ６（－）， ＣＤ１１７（－），Ｄｏｇ－１（－），Ｓ－１００（－），Ｋｉ－６７（阳性细胞＜５％）					先行超声引导下盆腔肿物穿刺活检病例汇报提示倾向梭形细胞肿瘤，需行免疫组化进一 步明确诊断。后临床行腹腔镜探查及腹腔镜下组织活检术， 病理回报: 深部侵袭性血管粘液瘤
杨方2007	22	中国湖南		发现外阴肿块5年	无	5		初发	阴阜		左侧阴阜皮肤局限性隆起,呈椭圆形,色泽如常,肿 瘤界限清楚,活动、质中等,无压痛,大小约为3cm ×3cm×2cm。右侧阴阜有类似于左侧的肿块,大 小约为1.0cm×1.0cm×1.0cm				外阴纤维瘤	阴阜皮下肿块两个,境界清楚,容易剥离,但 无明显包膜，送 检标本为结节状肿块两个,大小分别为3cm×1.5 cm×1cm及1.0cm×1.0cm×1.0cm,表面光滑 但无包膜,切面灰黄色,半透明状,有粘液样物质,并 有多数小囊腔形成	瘤细胞散在分布于丰富 淡染的基质中,呈梭形、星形,突起细长,无异形性及 核分裂(图1),并见多量大小不等薄壁或厚壁血管 (图2),厚壁血管旁有大量肌样嗜伊红纤维束及肥 大细胞,肿瘤边缘侵及邻近粘膜腺体、平滑肌和脂肪 (图3)。AB/PAS显示基质淡蓝色	免疫组 化染色：Vimentin示瘤细胞及血管壁均呈阳性(图 5),CD34仅显示血管阳性(图6),S-100蛋白,ER和 PR均为阴性	阴阜侵袭性血管粘液瘤
于静2004	40	中国河北	G3P3	宫颈赘瘤频繁复发伴间断阴道流血2年入院	有	2		初发	宫颈	宫颈口脱出约4cm×4cm×3cm 大 小的赘生物色暗红其根部连接于宫颈前壁内口处无接触 性出血外观似粘膜下肌瘤		宫正常大小于子宫下段 前壁可见一直径3．0cm 的低回声结节略向外突出颈管内可 见1．6cm×2．4cm 的强回声团块边界欠清晰宫颈管弯曲 变形子宫内膜线居中双侧附件未见异常回声。彩色及频谱 Doppler 探测：于子宫前壁下段低回声结节周边可探及低阻力 血流				先行宫颈肿物切除术，术中见肿物质脆断面呈暗红色胶冻样无出 血。后行全子宫切除术。术中见子宫正常大小子宫前壁下段向外突 出一结节浆膜层无肿瘤侵犯双侧卵巢、输卵管正常盆腔内 无其它异常所见。手术顺利术后纵行剖开子宫标本见子宫 及宫颈内膜正常前壁下段肌壁间有一直径约3cm 的结节 切面呈棕黄色胶冻样与子宫壁分界清晰于宫颈管处肿瘤穿 透内膜向外生长	瘤细胞分散于粘液基质中细胞 成分少星形或梭形胞体轮廓不清核圆形或梭形异型不明 显罕见核分裂象。于粘液基质中可见巢状和片状扩张的血 管血管壁厚薄不一并见玻璃样变血管内皮增生管腔内有 不等量的红细胞。瘤细胞向肌层浸润性生				不知何时入院，仅说随访至今（2004-01手稿）未复发			第二次复发	患者于2年前曾因阴道淋漓出血在当地 医院就诊诊断为宫颈赘瘤行赘瘤切除术术后月经恢复正 常。1年前又因阴道不规则流血1月余来我院就诊检查发 现宫颈口有一核桃大小赘生物遂行手术切除。病理报告为 宫颈侵袭性血管粘液瘤。嘱定期复查。患者术后无阴道异常 分泌物白带不多无异味月经正常。近1个月来患者又出 现阴道不规则流血量时多时少伴周身乏力食欲欠佳。经 检查为宫颈肿物复发。
张茂伟2019	32	中国辽宁		发现会阴区包块 3 个月	无	0.25		初发	左侧会阴	左侧大腿根部近 臀部略膨隆，左侧会阴部皮下似触及一鹅蛋大小椭 圆形肿物，张力小，直径约 7 cm，触之囊性、光滑，无 压痛，活动度可，局部无红肿、破溃，肤色正常，左侧阴道侧壁可触及一 长条状囊性结构，上似达穹窿，与大腿根部肿物相 通			腔及盆底软组织肿块影，肿块形状 不规则，位于宫颈后方，阴道左侧，骶尾骨前方，宫颈 受压向前移位，阴道、直肠受压向右侧移位，肿块上缘约平骶5 椎体上缘，向下延伸至左侧会阴部皮下， 肿块与宫颈后壁、阴道及直肠左壁分界不清，与左侧 盆壁及会阴部皮下脂肪分界清晰; 横断面最大径约 7． 23 cm × 4． 80 cm，上下径约12． 77 cm; 肿块密度不 均，大部分呈囊性稍低密度，CT 值约 13． 21 ～ 18． 47 HU，囊性部分内可见少量实性成分，肿块周边呈实 性，近似肌肉组织密度，CT 值约 32． 61 ～ 39． 27HU， 增强扫描三期囊性部分均未见明显强化，实性部分 呈轻度延迟强化，三期 CT 值分别为46． 37、49． 56、 57． 50 HU; 盆腔未见积液及肿大淋巴结			术中见肿物位于皮下，界限清 晰，质地软，包膜完整，外侧至坐骨结节，内侧至左侧 阴道壁，与阴道壁关系密切，肿物穿过肛提肌进入骶 前间隙，呈香蕉状。钝性分离肛提肌，电凝游离肿 物，完整切除。巨检见会阴部分叶状肿物，大小为 12 cm × 10 cm × 2 cm，有部分包膜，切面灰白色，肌 壁灰红色，质软，粘液胶冻样外观	光镜下见片状疏 松粘液样间质，其内散在星芒状或梭形细胞，并见直 径大小不等、管壁厚薄不一的血管分布				2018年11月13日出院，随访至2019年1月，未见复发				普外科就诊
张伟2000	35	中国山东		左枕部头皮肿物切除1年，复发入院	无	4		复发，1年	左枕部头皮							附皮肿物1个4cm×3cm×2.5cm无明显包膜皮肤面积4cm×1cm其中央可见一直径0.8cm突 起,高起周围0.6cm.切面肿物位于皮下分叶结节状灰白色半透明部分呈胶冻样	梭形或星形瘤细胞散在 分布于明显粘液变且伴胶原纤维的粘液基质中并见多量管 壁厚薄不一的血管瘤细胞无明显异型性未见核分裂象。瘤组织呈小叶状浸润生长无清楚边界。特染：AB／PAS 示粘液基质呈淡蓝色	瘤细胞 vimentin 阳 性S-100蛋白及 keratin 阴性	（左枕部）头皮侵袭性血管粘液瘤					第一次复发
张岩2001	44	中国北京		主因外阴黑痣切除术后复发要求 手术	无	与黑痣伴发，送病理时发现		初发	左侧小阴唇	左侧小阴唇内面皮肤粘膜交界处可见2x1cm大小色素沉着区，不突出皮肤，无破溃，无压痛及瘙痒						外阴皮肤交界痣 有交界活性 手术边缘未见痣细胞 皮下侵袭 性血管粘液瘤 手术基底部仍可见瘤组织					超过1年未复发				人院行外阴黑痣切除术 ，术中全部切除黑痣及周围 5cm的外观正常组织。术后1月余再次行左侧外阴部分切除术，切除范围右侧近处女膜环，左侧至大阴唇根部，下界近后联合处，上界为大阴唇1/2处。病例报告：外阴侵袭性血管粘液瘤
	43	中国北京		发现逐渐增大的外阴肿物	无	无		初发	左侧大阴唇							肿块边界部分清晰 剖面实性 局部似含透明粘液样组织 但不糟 脆 弹性尚好 考虑为良性疾病 仅在肿物边缘外 1-2cm切除肿物，术后病理报告：外阴侵袭性血管粘液瘤，基底部仍可见瘤组织					超过1年未复发
	46	中国北京		发现外阴肿物 5年，月经量增多1年	有	5		初发	右侧大阴唇	右侧大阴唇中部可见肿物直径约7cm，肉样感，边界清楚					外阴脂肪瘤	切除外阴肿物大小约6cm×6cm×4cm剖面灰白胶冻 样冰冻检查为间叶瘤细胞增生活跃无明显恶性证据			外阴侵袭性血管粘液瘤					此病例合并子宫内膜间质肉瘤
赵彦2000	50	中国北京	G4P2	发现外阴肿物2年，进行性增大6月	无	2		初发	右侧会阴	会阴体及肛 门右侧隆起可扪及质软分叶状肿物直径为6cm界限不 清活动度差弹性好肿物向内延伸入阴道侧壁5cm					外阴脂肪瘤	行会阴肿物切除 术。切除肿物外形不规则无完整包膜约6cm×3cm× 3cm肉样感剖面黄白色似脂肪组织			血管粘液瘤		随访4年无复发
	39	中国北京	G0	发现外阴肿物10年进行性增大1年	无	10		初发	左侧外阴、会阴		左侧大阴唇肿 胀、质软、囊性感、有触痛				左侧巴氏腺囊肿	肿物不规则壁厚囊性分叶状向内延 伸至左侧阴道穹窿向后至坐骨结节下方，肿物大小约15cm×6cm×5cm剖面有小腔似纤维 状表面光滑					随访2.5年无复发
	45	中国北京	G2P1	发现左侧外阴肿物半年	无	0.5		初发	左侧外阴、会阴		左侧巴氏腺位置 有一个直径1∙5cm 大小的结节质软、囊性感、无触痛				左侧巴氏腺囊肿	行前庭大腺开窗术。术中见肿物半透明细 条索状向深部延伸。故改行肿物切除术肿物大小约 4cm×1cm×1cm剖面实性似纤维状表面光滑					“术后随访无复发”
	第4个病例与张岩2001重复													磁共振成像显示一个大肿块，表现为带蒂肌瘤，起源于左侧子宫下段和宫颈，并扩张至子宫膀胱袋	子宫肌瘤	切口外观为圆形、黄色、坚硬的病灶	广泛散布的无异型性的梭形细胞，极罕见的有丝分裂，无非典型的有丝分裂象，在粘液样背景中伴有明显的扩张的厚血管结构
Feras Abu Saadeh 2015	34	爱尔兰		尿频伴偶发性尿失禁1年	有	1		初发	盆腔			超声检查显示子宫左侧有一个12 11 10厘米的肿块				大肿瘤完全位于腹膜下。它周围有边界，包裹在子宫颈和阴道的左侧，向后填充直肠阴道间隙，向外侧延伸至闭孔窝，向前进入膀胱阴道间隙。它的血管供应似乎来自阴道穹窿。切口外观呈螺旋状、黄色、坚固的病变(图2)。完全切除需要切除一小部分阴道穹窿。患者术中大量出血，							随访6个月未复发	曾有1次子宫肌瘤切除病史，后肌瘤复发，行子宫动脉栓塞术
Carlos Manterola 2019	41	西班牙		排尿困难，直肠紧张、盆腔疼痛	有	无		初发	盆腔、阴道		肿物可从阴道突出		CT检查证实有一个15厘米的肿瘤图像，位于膀胱后，融合到中直肠；内部有气泡（图2）。此外，阴道穹顶、宫颈及附件受累。										合并子宫内膜异位症		进行乙状结肠直肠切除术，左肾切除术和子宫、附件和上阴道壁的块切除术（图4），以及区域淋巴结切除术（伴随左输尿管积水肾病）
Suskhan Djusad 2021	31	印度尼西亚	G0，否认性生活史	发现阴道口肿物1年，进行性增大2周	无	1		初发	阴道口		囊性肿块，大小5 × 2 × 4 cm，表面光滑，波动，活动自由，无压痛，起源于左侧尿道旁区，插尿管提示囊性肿块与尿道无连接	经阴道超声显示囊性肿块大小为5,4×2,33×2,53cm，均质，低回声，内部回声，边界清晰，单眼。肿块与尿道不相连			加特纳囊肿		可见星状结构，嵌于由波浪状胶原和水肿组成的疏松基质中	ER, PR, SMA均为阳性	侵袭性血管粘液瘤		随访1个月未复发
E.M. Guldrís Nieto 2015	37	西班牙		右侧大阴唇肿物切除术后2月复发	无	不清		复发，2月	右侧大阴唇					切除术后MRI显示外阴区不对称，右大唇前三分之一直径约13 mm的脂肪组织出现假结节状病变，为术后改变或小肿瘤残留提供诊断机会			黏液样基质，细胞密度低，血管频繁，其中一些呈玻璃化	免疫组化显示脱氨酶表达，雌激素和孕激素受体阳性，肌动蛋白阴性，S-100增殖活性最低（Ki67					随访2年未见复发		第一次局部切除后2月复发。切除病灶后病理提示AMM，6周后再次手术，扩大1.5cm，边缘阴性	口服避孕药服用史，后续建议宫内含铜节育器避孕
Herrera-Castro JC 2017	39	西班牙墨西哥		外阴右侧肿物切除术后反复复发4次	无	13		复发，2年、2年、2年、6年	右侧外阴、盆腔	30cm	30厘米长的外阴肿瘤，质地柔软，可移动，无溃疡，疼痛，间歇性刺痛		ct扫描显示非均匀的低密度肿瘤，延伸到膀胱侧壁并压迫直肠。异质性、低密度、血管化的肿瘤，囊性成分压迫阴道、子宫和膀胱，并浸润软组织和皮肤，右大唇15 x 10 x 28厘米		前庭大腺囊肿		30×25×7厘米的肿瘤	雌激素和孕激素受体阳性，强度+++超过80%			服用他莫昔芬，目前随访中未见复发			5次复发，6次手术	切除了外阴会阴肿瘤，部分切除并一期膀胱闭合	I度肥胖
Chun-Chao Huang 2013	44	中国台湾		发现左侧外阴肿物5月	无	0.416667		初发	左侧外阴、盆腔			左侧盆腔巨大低回声至等回声肿块，肿块内有一些高回声间隔和散在的血管	左侧下盆腔有一个12 x9x 5 cm的低密度肿块，移位邻近器官，显示转位肌延伸至盆底。质量的衰减接近于水。在肿块内部，周围有一些微弱的纵向高密度线	冠状位T1WI显示肿块与肌肉呈等强度，并延伸至盆底。肿块在冠状位、矢状位、轴位T2WI呈高信号，有许多纵向低信号线，形成层状。肿块在增强的脂肪抑制T1WI上表现出强增强，呈微弱的分层模式。F，扩散加权像显示肿瘤高强度。在肿块的中央部分，有一个未增强的、不均一的高强度蝌蚪状区域，边缘呈低强度并向骨盆延伸。	前庭大腺囊肿	肿块表面呈白色粉红色，质地柔软，经会阴移除	组织学分析显示局部浸润性肿瘤由梭形至星形细胞组成，呈黏液样或密集胶原间质，有大量毛细血管和中等动脉
Gurkan Kiran 2013	57	土耳其	孕5产1	发现左侧外阴肿物切除术后复发4年	无	20		复发，20年	左侧外阴		无蒂的、坚实的、可移动的肿块，体检时为25X30厘米		CT提示26x10x14cm的肿块，起源于左外阴区域，该区域具有脂肪组织密度			肉眼观察，肿瘤重723克，长33x20x 10厘米	有梭形到星状细胞的稀疏浸润和大小不等的血管（见图3A）。没有核分裂图形，也没有出血或坏死区域	desmin、平滑肌肌动蛋白、波形蛋白、雌激素受体和孕酮受体呈强阳性					切缘阳性，未行扩大范围的手术，4个月随访未复发	第一次复发。复发间隔20年
Saumyaranjan Mallick 2013	23	印度		左下腹部拖痛和不适4年，发现左侧外阴包快1年	有	1年		初发，但随访6月后复发	会阴、左侧外阴	会阴和左外阴有一个20×10 cm的孤立性分叶性软肿胀	腹部触诊有包块，界限不清，质地硬，在左侧髂窝内，延伸至骨盆			肿块T1呈低信号，T2呈不均匀高信号		肿瘤大小为40×30×10 cm。肿瘤切面灰白色，呈胶质状，局部区域有出血。剖腹术中可见一个大的、胶状的、鸡冠状的半透明团块，来自后腹膜，占据左髂窝，充满骨盆，附着于膀胱、子宫宽韧带和直肠。肿块也累及左盆腔壁，包裹左髂血管，然后通过会阴突出	光镜染色切片显示粘液瘤背景中由星状细胞组成的低细胞性肿瘤，显示旧出血和微小纤维化。这些细胞缺乏到中等数量的嗜酸性细胞质，细胞核伸长成星形。这些细胞中散布着大小不一的厚壁和薄壁血管。血管周围细胞增生，散在淋巴样细胞多分布在血管周围	免疫组化显示肿瘤中平滑肌肌动蛋白(SMA)、粘连蛋白、雌激素受体和孕酮受体呈弥漫性阳性			切缘阳性，随访6个月复发				双子宫	剖腹联合会阴局部入路切除
Danya Sereda 2009	25	加拿大	P0	发现外阴肿物9月	无	0.75		初发	右侧阴唇肿物，左侧阴唇肿大	外阴检查发现一个纤维样的息肉样肿块，起源于右侧阴唇前部，直径约为2厘米，左侧阴唇前部增厚	左侧的病变在质地上似肉芽肿						低细胞黏液间质中有大量大小不等的血管，无异型性或有丝分裂(图2)。也有罕见的多核巨细胞和由上皮样细胞和巨大朗格汉斯组成的非坏死小肉芽肿细胞。黏液样细胞雌激素和孕酮受体阳性。Grocott和Ziehl的染色均为阴性。		AAM			做了根治术			根治术前用促性腺激素激动剂治疗以缩小肿瘤大小	进行了2次4毫米皮肤穿孔活检。右侧阴唇息肉样肿块显示海绵状肉芽肿性皮炎，伴有丰富的浆细胞浸润的多形性炎症。第二次活检，取自左阴唇，显示网状真皮和皮下组织纤维化和水肿。最后行肿物切除，病理诊断为AAM。术后复查MRI，显示了一个约2cm大的左外阴高血管病变，显示了脂肪组织的离散性浸润，并没有延伸到深层组织。应用诺雷得（醋酸戈舍瑞林），3.6 mg皮下注射，每月1次，持续3个月。肿瘤部分消退。
Sirasagi Anilkumar • Arakeri Surekha 2012	45	印度		腹部疼痛1月	有	0.0833333		初发	盆腔			左卵巢实性包块，尺寸19 ×14厘米，回声不均匀，延伸至腹部				术中肿块附着于子宫后壁及阴道上部。剜出的肿瘤体积为26 x 18 x11厘米。肿瘤外表面光滑，部分包膜破裂。肿瘤切面呈固体胶质样外观，微囊内充满黏液样物质	肿瘤为少细胞，由小而均匀的梭形细胞和星状细胞组成，细胞边界不清。这些细胞具有淡色泡状核。间质中可见丰富的黏液样基质，有数量不等的中、大血管，血管周围有透明质化和血管肥大								切除肿瘤块的同时，行子宫切除、双侧输卵管卵巢切除
Xue Yang 2021	54	中国山东		左侧髋关节疼痛伴肿块3年	有	3		初发	盆腔			子宫后盆腔右侧不均匀低回声肿物，约18.0 cm 4.3 cm 9.0 cm，起源于阴道后壁下端，向子宫后方向生长，边界清晰，质地柔软。它呈胶质状，挤压时易变形，内部回波大部分不规则。液态黑暗的区域是局部可见的，它显示出较差的声音传输。CDFI:探索斑块内丰富的血流信号，可检测动脉血流频谱，RI: 0.64。	直肠右侧见中-低混合密度，向下延伸至右侧会阴。可见包膜和隔墙，包膜和隔墙明显强化。相邻盆腔肌肉和直肠之间的边界不清楚，直肠受压移位			术中探查囊性肿块，发现囊性肿块与周围组织粘连	可见星形细胞散在;(B)增生性血管	CD34 (vascular +), Vimentin (+), Desmin (-), SMA (-), ERG (vascular +), Ki-67 (+) about 1%, S100 (-).					术后1年未复发			行超声引导下穿刺，AAM不除外。后行盆腔肿块切除术和尾骨部分切除术
罗敏2006	14	中国北京		尿频4月伴间断血尿20天	有	0.0555556		初发	盆腔	查体扪及左下腹直径10 ｃｍ肿物质硬、固定压痛 （－）。肛诊示盆腔内 巨大包块肿物脱出尿道口并覆盖阴道前庭表面 红色易出血		B超提示左肾增大皮质变薄，肾盂扩张，左输尿管近膀胱处6.5x6.0中强回声，膀胱后壁7.0×5.2中枪灰色				之后行膀胱部分 切除＋左输尿管膀胱再植术：术中见肿瘤体积大 分叶状直径15ｃｍ内含乳白浆液突出占据膀胱腔 内大部份蒂大部位于膀胱左侧壁肌层代偿增厚 未侵犯周围组织		ＡＡＭＣＤ34 （ ＋）Ｄｅｓｍｉｎ （－）Ｃａｌｄｅｓｍｏｎ （－）ＥＲ （－）ＰＲ （－）ＳＭＡ （＋）Ｓ100 （－）						术后6月复发	入院后行尿道口活检，提示血管粘液瘤，ＣＤ31 （＋） ＣＤ34 （＋）
	33	中国北京	G2P1	右侧外阴肿物切除术后4年，残留肿物增大	无	4		复发，4年	右侧外阴延伸至盆腔	右侧大阴唇内侧10 ｃｍ×5ｃｍ×5ｃｍ囊性包块压痛 （－）；右阴道壁可 及包块左缘		外阴皮下7ｃｍ×5ｃｍ×3ｃｍ中等 回声内多数点状回声加压后流动				入院后行经阴道肿物切除术术中见肿瘤与 周围组织分界不清外观似肠管平滑肌。肿物上极 由耻骨下向盆腔延伸难以探及终端术中尽可能 将已分离肿物予以切除		Ｄｅｓｍｉｎ （＋）ＣＤ34 （＋）Ｔ-8 （＋）Ｓ-100 （＋／－）ＥＲ （＋／－）ＰＲ （＋／－）			随访23个月，未复发			复发入院，4年前外院诊断“巴氏腺囊肿”，手术切除，术中外观与诊断不符，外院病理提示“纤维血管瘤。病理片我院会诊提示AAM
	34	中国北京	G2P2	阴道脱出肿物术后3年复发伴排尿困难1月余入院	有	3		复发，3年	阴道、盆腔			右附件左后方11∙4ｃｍ×11∙1ｃｍ低回声见分隔，见血流信号				入院后行经阴道肿物切除术。术中见 肿物呈淡黄色实性水肿明显长条形。肿物上 极位于左侧后盆腔阔韧带底部其内有约3ｃｍ3大小囊腔内含乳白色脓液。脱出阴道口外的肿物部分 囊性变并有黏液胶质样物		ＳＭＡ （ ＋）Ｓ100 （ ＋）Ｄｅｓｍｉｎ （＋）ＣＤ34 （＋）ＥＲ （＋／－）ＰＲ （＋）			随访26个月未复发			复发入院，术后第三年复发
Annastiina Husso 2017	61	芬兰图尔库		进行性呼吸困难伴下肢水肿数月	有	未知		初发	盆腔、心脏			发现一个肿块充盈下腔静脉并向右心房延伸	子宫左侧有一个可疑肿块，左侧附件及子宫有一个6*8cm的肿瘤(图1)。氟脱氧葡萄糖正电子发射断层扫描未显示糖摄取增加，妇科肿瘤标记物为阴性					盆腔肿瘤高雌激素和孕激素受体阳性。与心脏黏液瘤不同，钙维蛋白呈阴性。		来曲唑	18个月随访，未见复发			右心房右心室转移
RAMIN MICHAEL SIASSI 1999	63	德国埃尔兰根		腹部不适7周	有	0.145833		初发	盆腔				4个骨盆肿瘤，最大9.5*7cm，髂动脉、主动脉多个淋巴结节增大；胸CT提示左上肺叶肿块6*10cm，双肺多发圆形病灶，直径15mm，总格淋巴结肿大			探查剖腹手术中，在骨盆发现一个粘液样肿瘤，大网膜、肠系膜和腹膜有泪滴状转移	血管周围有稀疏的多形细胞浸润	CD34, estrogen receptors, and progesterone receptors. Staining for actin, desmin, and vimentin was intermediate, and staining for S-100 protein was negative。CD34、雌激素受体和孕激素受体强阳性。肌动蛋白、结蛋白和波形蛋白染色居中，S-100蛋白染色为阴性。						骨盆血管黏液瘤，转移至纵隔和肺部。其中一个胸腔内病变的核心针吸活检标本显示了相同的组织学模式(图1B)，证实了原发肿瘤的转移扩散。肿瘤不仅扩散到整个腹腔，而且还导致纵隔和双肺的多发转移		骨盆肿瘤穿孔活检标本的组织学检查显示为间叶性肿瘤。在探查剖腹手术中，在骨盆发现一个粘液样肿瘤，大网膜、肠系膜和腹膜有泪滴状转移。所有可见肿瘤均被切除，并进行根治性切除。	死亡
STELLA BLANDAMURA 2003	27	意大利		外阴肿物切除术后6年，局部复发	无	10	10年（1991年第一次手术，1997年局部复发，1998年局部又长出一个，2000年多发肺结节，2001年死亡	复发，6年	外阴，肺转移									结蛋白部分养性，平滑肌肌动蛋白，S-100和细胞角蛋白阴性。MIB-1和P-53均为阴性。在原始和肺转移瘤中，孕激素受体均呈高度弥漫性阳性(图3)。外阴肿瘤雌激素受体完全阴性。尸检显示多处肺转移，组织学特征与原发肿瘤相同，但细胞密度较高。在肺转移瘤中，mib-1和p-53完全阴性，而雌激素受体呈弱而散在阳性							二次局部复发发生在1年后，2年后发现肺转移。患者于次年死亡，尸检证实肺转移瘤的转移性质。		死亡
Geng Junzu 2012	37	中国山东		腹痛伴双下肢水肿3月	有	0.25		初发	盆腔、肺				腹膜内外肿块较大。肿块导致部分小肠环向上偏离，包裹输尿管和结肠，并侵犯下腔静脉(图1A-C)。平扫图像上，增强后的图像显示下腔静脉扩张。一个连续的管状充盈缺损投射在下腔静脉的管腔内，并向上延伸至右心房水平(图1D，E)。下腔静脉管腔内可见管状充盈缺损，横径3.5 cm。在增强扫描的动脉和晚期，扩张的下腔静脉内有强烈强化的结节，主动脉周围有强化的侧支血管(图1)。1B、D)。胸部增强扫描显示双肺内多个不均匀强化的结节和大小不等的肿块。最大的一个大小为4.2x3.1厘米，位于左下叶，肿块相对于周围肌肉组织呈低密度(图1A)。增强后肿块呈不均匀中度强化			姑息性手术	一个低细胞间质病变，其特征是梭形和星状细胞，细胞质不清，散在散在的粘液基质中，没有核异型性和有丝分裂的迹象。病变显示许多不同大小的薄壁到厚壁血管	免疫组织化学研究显示结蛋白、雌激素受体和孕激素受体染色很强。肌动蛋白、CD34和平滑肌肌动蛋白染色居中，S-100蛋白染色阴性						第二次复发。10年前接受了第一次骨盆肿瘤手术，6年前因肿瘤局部复发接受了另一次手术。手术后的诊断未知，在第二次手术中切除了子宫和双侧卵巢，因为复发的肿瘤已经侵犯了它们	侵袭性血管黏液瘤，侵犯包括下腔静脉和右心房在内的静脉，并伴有肺转移
Abdulaziz Alobaid 2005	47	加拿大蒙特利尔		外阴肿块切除术后2年复发	无	2		复发，2年	左侧外阴												切缘阴性，最初诊断六年后的随访中，没有复发						每名患者在头两年每隔三到四个月随访一次，此后每六个月随访一次。在手术后的头两年里，每年都要进行核磁共振检查，如果被认为是可取的，可以更频繁地进行核磁共振检查。
	41	加拿大蒙特利尔		慢性骨盆痛几年	有	未知		初发	右侧外阴、会阴												初诊断为会阴疝，病理回报后复查核磁，有残留病灶，二次手术后病理证实AMM，随访30个月未复发
	30	加拿大蒙特利尔		发现右侧外阴肿块	无			初发	右侧外阴、盆腔									雌激素和孕激素受体均为阳性			普通外科医生进行的手术，推定诊断为会阴疝。在手术中，她被发现有一个多小叶肿块，起源于右侧大阴唇，并延伸到腹膜后。手术需要腹会阴入路，因为外科医生不能通过会阴切口切除肿块。妇科医生进行了局部广泛切除，切缘评估困难，术后患者每月间隔1次接受三次促性腺激素释放激素(GnRH)激动剂注射，作为术后辅助治疗。在第二次手术九个月后，她仍然没有得病。
Setareh Akhavan 2021	33	伊朗	G2P2	腹痛伴性交困难1年	有	1		初发	子宫、盆腔					120×120×105 mm的珍珠状分叶状肿块似乎起源于直肠阴道间隙、腹膜外，在骶前间隙向上和左侧延伸，并使直肠向右侧偏斜							为防止复发，开了促性腺激素释放激素激动剂(GnRH激动剂)。随访6个月后，患者症状完全消失，影像学检查未见肿块。
Madeleine Poirier 2003	52	加拿大		数年的肛门区和阴道疼痛病史	有	未知		初发	盆腔				螺旋CT灌注扫描显示左侧直肠旁有一个巨大的不规则肿块，直径为15.7厘米(图1)。肿块与左侧直肠壁难以区分。病变使直肠、膀胱和子宫移位到骨盆右侧				肿块的核心活检显示软组织星状增生，梭形细胞呈深染的小核和小核仁(图2)。可见由扩张的毛细血管、小静脉和动脉组成的明显的血管图案	免疫组织化学染色显示增殖细胞波形蛋白阳性，S100和肌动蛋白阴性，雌孕激素受体弱阳性			患者每月肌肉注射3.75 mg醋酸亮丙瑞林(雅培实验室，雅培公园，伊利诺伊州)，连续4个月，症状明显改善。					活检未手术，仅服药
NOBUO SHINOHARA 2004	34	日本		会阴区包块4年	无	4		初发	会阴、盆腔	50 × 49 × 19 cm				盆腔磁共振成像(MRI)显示肿瘤在T2加权像上呈高信号，起源于盆腔，穿过盆腔出口，在会阴部形成一个巨大的肿块，包括突出的膀胱、阴道和直肠		腹会肿瘤的广泛切除并全盆腔清扫	由梭形和星形肿瘤细胞和散布在疏松的粘液间质中的血管组成	肿瘤细胞对雌激素和孕激素受体呈组织化学免疫反应			组织学上，会阴肿瘤的核心活检标本显示侵袭性血管黏液瘤。在使用促性腺激素释放激素激动剂辅助治疗的12个月内没有局部复发，但在辅助治疗完成3个月后复发。患者接受了促性腺激素释放激素激动剂的内科治疗，复发的肿瘤再次完全消失					腹会肿瘤的广泛切除联合全盆腔清除术，切缘阳性
Bruce A. Fine 2001	34	美国德克萨斯州		外阴肿物第2次术后7年复发	无			复发，7年	右侧外阴、盆腔					盆腔磁共振成像(MRI)扫描，以准确地描绘出疾病的程度。右侧坐骨直肠间隙有一个肿块，从外阴水平上方延伸8 cm，最大横径为4 cm。肿块与直肠右外侧壁以及远端提肌相邻				复发肿瘤的雌激素和孕激素受体分析呈强阳性							在完成为期3个月的促性腺激素释放激素激动剂试验后，对骨盆进行了重复的MRI扫描。通过放射学检查，疾病过程已完全解决(图3)。体检证实了这些发现。另加用醋酸亮丙瑞林治疗3个月。在6个月时，骨盆MRI再次证实她的病情完全缓解。在没有进一步医疗或手术干预的情况下，她被置于定期监测中。	患者最初于1992年12月被诊断为侵袭性血管黏液瘤，当时27岁的患者接受了Bartholin囊肿的切开引流和袋状化手术。肿块持续存在，4个月后切除。1993年12月再次发生，她接受了开腹探查、盆腔肿瘤切除、外分切除和会阴成形术。她于1999年10月第二次复发。	1993.4。1993.12 开腹探查、盆腔肿瘤切除、外分切除和会阴成形术。1999.1 Gn。
Stefano Palomba 2011	32	意大利		阴道可触及结节，伴有盆腔压迫、不适、疼痛	有	未知		复发	阴道、盆腔			现血管化等回声肿块，无回声面积为73.2×68.4 mm	腹盆腔CT显示盆腔内、膀胱和直肠之间有7 cm大的软组织肿块，子宫和附件脱位。			醋酸亮丙瑞林仓库[LAD(Enantone，Takeda，意大利，罗马)；3.75毫克/28天]和盐酸雷洛昔芬[(Evista，Eli Lilly，Sesto Fiorentino，意大利)；180毫克/日，口服3个月。治疗3个月后进行临床和超声检查，发现肿瘤体积缩小，达33.6×57.5 mm，肿瘤血管化。因此，肿瘤在全身麻醉下通过广泛的局部切除被切除。即使深部侵犯阴道旁组织，也未发生并发症，术后3d出院。肉眼可见肿瘤表面光滑，呈粘液状，大小为10×7×4.5 cm	肿瘤呈稀疏细胞增生，双极或星状成分界限不清，细胞核为良性，浸泡在丰富的黏液基质中，平滑肌细胞散在，血管结构不同大小，血管周围胶原增厚，核分裂不明显	波形蛋白、结蛋白和平滑肌肌动蛋白(SMA)免疫染色阳性，S100蛋白阴性。雌激素(ER)(补充图3)和孕激素受体(PR)呈弥漫性阳性。增殖分数(Ki-67)<1%。			术后患者重复前一剂量LAD和雷洛昔芬治疗3个月。事实上，在两年的随访中，没有复发。				第一次怀孕时发现，每次术后都复发，第二次怀孕时增大。第二次复发手术（第三次手术）术后确诊AAM	与GnRH-a相关的低雌激素水平有关，并直接与雷洛昔芬的局部拮抗作用有关。此外，雷洛昔芬是有效的“加回”疗法
J.I. ABU 2005	46	英国		会阴肿胀6月	有			初发	左侧外阴	左侧大阴唇后方有一个4-5厘米的囊性肿块				MRI扫描显示左侧下阴道后外侧清晰的2-31.5-3.2 cm区域，肛管前外侧延伸至左侧坐骨肛窝，未累及肛门括约肌复合体。	巴氏腺囊肿		组织学检查显示实质病变由圆形和星状细胞组成，由疏松的粘液基质支撑(图2)。可见大量细小的薄壁血管和中等大小的小动脉(图3)。未发现有丝分裂活性或细胞学异型性的证据。在某些区域，间质中随机分布着几束平滑肌细胞	免疫组织化学显示梭形细胞波形蛋白阳性，雌激素和孕激素受体核染色强烈，证实了这一点(图5-7)。血管与CD34呈强阳性反应，S100呈阴性反应。			术后6个月复查MRI阴性，开始雷洛昔芬治疗
唐宁2022	34	中国重庆		发现会阴包块4年	无	4	30	初发	右侧大阴唇、盆腔	7×3cm	边界清、无皮温升高、质软，无压痛	右侧大阴唇处皮下软组织内见范围约102 mm×45 mm的低回声（见图1），形态不规则，边界清，内部回声欠均。探头加压可变形，上达耻骨联合，深部似与盆腔相通，向上推挤未能还纳腹腔；彩色多普勒超声（CDFI）：其内及周边均可见血流信号	右侧盆底闭孔内段内侧见软组织密度结节（见图4）；盆腔内脂肪间隙清晰，未见明确异常密度灶及肿大淋巴结。CT 提示：右侧盆底闭孔内段内侧异常结节，考虑盆腔内容物疝出，小肠疝出？ 请结合临床		会阴疝	此包块约10 cm×5 cm，包膜完整，质中，呈分叶的2 块，分别为椭圆形及柱状，暗红色。		CD34 （血管＋）； 细胞角蛋白（CK）（－）； 桥连蛋白（Desmin）（＋）； 上皮膜抗原（EMA）（－）； 细胞增殖抗原指数（Ki-67）（－）；雌激素受体（ER）（＋）；孕激素受体（PR）（＋）；可溶性酸性蛋白（S-100）（－）；平滑肌肌动蛋白（SMA）（血管＋）；波形蛋白（vimentin）（＋）；β-连环蛋白（catenin）（－）；人神经管转录因子10（SOX-10）（－）。	AAM		术后随访半年未复发
Vitasta Muskan 2022	19	尼泊尔	未婚	发现左侧外阴肿块1年	无	1	18	初发	左侧外阴	带蒂菜花样肿物			起源于左侧外阴区，可疑为恶性肿瘤。伴随肿块的是左侧髂外和双侧腹股沟淋巴结的多发向心性离散强化		恶性肿瘤	广泛局部切除，在泌尿生殖器隔膜周围和下层切除1.5-2厘米的无肿瘤边缘。标本为不规则的粉红色至白色的易碎肿瘤，大小为10 cm×8.5 cm×5 cm，距底部以上3 cm，从皮肤表面延伸	显微镜检查显示，角化的鳞状上皮衬里的组织呈不规则状，上皮下区可见散在散在的梭状至星状细胞增殖，胞核呈椭圆形至梭形，核仁居中至偏心，嗜酸性粒细胞，胞浆清亮。间质表现为粘液水肿性基质，含有不同数量的扩张的薄壁到厚壁的显著血管，以及胶原纤维、出血区、由淋巴细胞、浆细胞和中性粒细胞组成的炎性细胞浸润。很少有血管玻璃化，有一条突出的血管平滑肌。未观察到核异型性和非典型性有丝分裂				术后随访14个月未复发
Patrick S 2021	28	印度	已婚	发现下腹壁肿物8年，6年前怀孕后增大	合并淋巴管炎		20	初发	下腹壁	棕色带蒂肿物多个聚集							小纺锤体和星状细胞。肿瘤细胞显示粉红色嗜酸性粒细胞质[图3].没有核多形性和有丝分裂。还存在许多突出的扩张厚壁血管（H和E，x100）	平滑肌抗原 （SMA） 阳性			未随访及术后用药
Nawaf Abdulkareem Alomary 2020	42	Saudi Arabia（沙特阿拉伯，英语）	未提及	反复会阴包块10年	无	10	32	复发	会阴	右臀部内侧只右侧大阴唇，20×15cm			骨盆和会有一个巨大的、多间隔的、多分叶的软组织病变，表现为轻微的肿块效应			在包膜内分叶，从外阴连合处延伸到肛门。它还累及部分阴道侧壁、直肠下部和肛管。术后8个月复查CT会阴部有残留		雌激素和孕激素免疫染色均为阳性			手术一年后开始接受激素治疗，每3个月肌肉注射22.5 mg。激素治疗总共持续了15个月。3年后，在定期随访中表现良好。		第四次复发，前三次被误诊为闭孔疝
Sofia Amante 2020	49	葡萄牙		发现右臀部肿块2年	无	2	47	初发	右侧臀部			坐骨耻骨后方发现了一个带血管的低回声和不均匀的肿块	从外阴区域到右侧坐骨神经的低密度扩张性病变，强化不均	磁共振成像(MRI)显示右侧坐骨直肠窝有一个肿块，边界清楚，投影数字化，至少6.8×5.8×3 cm。它的形状没有侵犯到邻近的结构，如右肛提肌、内收肌、阴道和肛管。病变在T1加权像上与肌肉呈等信号(图2B)，在T2加权像上呈不均匀高信号，多条线状低信号导致分层(图2A)。Gd增强后可见明显强化和分层。	针刺针活检和随后的手术切除，诊断为侵袭性血管粘液瘤						“几个月”未复发
Diana Meliza Hidalgo-Zambrano 2020	46	哥伦比亚（西班牙语	G3P3	发现阴左侧阴道壁肿块3年	排尿困难	3	43	初发	阴道	阴道内观察到肿瘤延伸到骨盆腔				异质性高信号损伤，轮廓清晰，为11x11x8厘米(橙色箭头)，压迫左侧膀胱壁(星形)和直肠下部(白色圆圈)，从盆腔脂肪延伸。技术：快速回波T2加权磁共振成像		经阴道手术，阴道上1/3的左侧囊底可见直径13×12 cm的透明质地团块，几乎无血管可见，并向盆腔内突出		免疫组织化学显示梭形细胞雌激素受体和孕酮阳性，分化簇(CD)34、结蛋白、平滑肌肌动蛋白和H-caldesmon呈异质性表达，CD31阴性			术后3个月复发，直肠。使用促性腺激素释放激素类似物(GnRH)治疗三个月，再次进行手术。术后继续应用GnRH，等待术后4个月随访
Emre Altinmakas 2021	41	土耳其	G2P1	体检发现盆腔肿块	合并子宫肌瘤，有尿失禁2月病史			初发	盆腔					病变在T2加权MRI上显示为高信号(SI)，没有显微镜或宏观脂肪的证据(图1(C))。增强后8 x 6.5 x 3.5 cm序列显示明显强化(图1(D))。未发现弥散受限。这一发现与侵袭性血管粘液瘤是一致的。未见伴发游离液或盆腔淋巴结肿大。
E Peterknecht 2021	65	英国		左侧臀部疼痛三周				初发	盆腔		直肠指诊显示肛周有细腻的压痛区			磁共振成像(MRI)显示一个大的卵形包膜病变，大小约为6.4×5.5×9.4 cm(前后×横向×颅尾)，主要位于盆腔左侧下方，并延伸至坐骨肛窝(图1和图2)。病变内容物以液体信号为主，初步诊断为脓肿	盆腔脓肿	术中在左侧坐骨后窝切开3 cm，取下6×8 cm的囊性肿块，送组织学检查	低细胞纺锤形细胞和含有胶原的间质，无非典型/有丝分裂活性，粘液样背景下有大量薄壁和厚壁血管。	结蛋白、波形蛋白、雌孕激素阳性，HMGA2、SMA、H-caldesmon、CD34、AE1/3、CAM5.2、S100、CD117和ALK1阴性。			开始服用来曲唑，术后CT提示有残留
Vivek Srivastava 2021	37	印度	G202	右侧外阴肿块切除3年，复发两年半				复发，初次手术半年后	会阴	右侧外阴区有一个球状、分叶状、坚硬的肿块，大小为10×15厘米，一直延伸到会阴	可以感觉到它深入到右侧坐骨直肠窝。肿块上的皮肤有扩张的静脉。双侧腹股沟淋巴结摸不到，直肠指诊提示有上边界无法触及的壁外肿块。右侧阴道壁被肿块推向内侧，并与之紧密附着。	超声引导下穿刺混合粘液背景，有最小的异型性		下腹部和骨盆MRI显示盆腔内有一个不均匀的包裹性肿块，向上延伸至骶前区，与膀胱前部毗邻，T2加权像上有特征性的漩涡状低信号，无浸润性。在下方，肿块占据了整个右侧坐骨直肠窝，毗邻肛门直肠管和闭孔内肌，没有明显的浸润性证据。	AAM	经会阴入路切除肿块。在右侧外阴区进行椭圆形皮肤切开后，仔细地从阴道壁外侧剥离肿块。进入盆腔后，肿瘤被仔细地从子宫、附件和膀胱中剥离出来，以便提供宽阔的切缘。它占据了整个右侧坐骨直肠窝，从右侧阴唇投射到会阴，最后通过盆隔膜到达骨盆。它与右侧闭孔内口毗邻，没有任何渗透。然而，整个肿块可以通过会阴入路切除。可见外表面不规则结节和多发分叶	组织病理学检查显示梭形至星形细胞瘤，细胞密度可变，粘液区可见散在分布的细小至中等口径的血管，无不典型的核分裂	肿瘤组织雌激素和孕激素受体染色阳性，边缘肿瘤细胞染色阴性			手术后1个月开始服用他莫昔芬口服片20mg Qd，术后随访2年未复发，每3个月随访1次，进行临床检查、下腹部及骨盆B超检查，并每年进行核磁共振检查。
Mehrangiz zamani 2021	28	伊朗	G0	反复发作的外阴和耻骨逐渐增大的巨大带蒂肿块				复发。2011年手术1次，2013年手术一次，术后用了Decapeptide预防复发，但2015年复发入院		带蒂息肉样肿块，大小约为20×15×10 cm	肿块无痛、柔软、海绵状，无腹股沟淋巴结。			MRI显示耻骨上和耻骨前有一个巨大的带蒂实体瘤，累及大、小唇。肛门后环状切面可见肛管内多处侵袭性病变，考虑多次手术导致的假阳性改变			显微镜下可见息肉样病变被皮肤覆盖，由低细胞间质组成，无异型性或明显的核分裂活性，血管大小不一，扩张的管腔与AA相容，无肿瘤边缘				全外阴切除术，继续服用Decapeptide防止复发，随访6年未复发
Zexin Cao 2022	2	中国山东		头部肿块	偶有恶心和呕吐				头部					左侧颞顶窝和后颅窝有一个巨大的囊状和椭圆形的肿块。在T1加权和T2加权像上，肿瘤呈长信号异常信号(图1A、B)，FLAIR呈等低信号(图1C)，内部呈絮状稍高信号，边缘呈稍低信号和细信号。边缘可见稍低信号的薄囊影。增强后早期MRI表现为板层强化，延迟后包膜内可见板层强化，脑膜也明显强化(图1E-G)。病变在DWI上呈低信号，在斑块中呈稍等信号(图1D)。伴有颅骨破坏和吸收，肿块大小约9.4×6.4×9.6 cm	脑膜瘤	左侧颞顶枕骨开颅。手术中观察到肿瘤呈灰黄色，位于硬膜外层，质地柔软，边界清楚，内含粘液，侵犯颅骨。	病理检查显示粘液背景下的短梭形细胞，细胞形态温和，生长侵袭性	免疫组织化学结果为细胞角蛋白PAN(−)、上皮膜抗原(−)、S100(+)、GFAP(−)和CD34(−)			术后1年复发，扩大手术范围，随访2年未复发
Mohamed Elsaqa 2022	40	埃及		血尿2月	血尿			初发	膀胱				一位40岁女性，在过去2个月内出现血尿和凝块滞留，并伴有迅速增长的尿路周围息肉状肿块。检查发现尿道周围长圆形肉质息肉样肿块约7？3m，伴有蓝色的缺血尖端。患者报告反复出现血尿和留置尿管1个月的血块滞留(图1a，1b)。多期CT增强扫描显示膀胱腔内有一大块血块，其他肾脏和盆腔器官正常。除高血压病史外，患者没有明显的内科和手术史。她之前有过两次正常分娩。膀胱镜检查显示腔内有血块，但无明显肿块在尿路或膀胱腔内延伸。在膀胱颈左侧发现可疑粘膜，在膀胱壁后壁发现一小息肉样病变(图1c)。膀胱镜检查后行膀胱病变活检并手术切除尿路旁肿块。肿块切除后留置导尿管10天。 尿路周围肿块的病理学表现为角化复层鳞状上皮覆盖局部浸润性肿瘤生长，伴有黏液样间质和淡核的梭形和星形细胞，无核分裂伴随着随意扩张的毛细血管和散在的大的厚壁血管(图1e)。标本呈结蛋白和雌激素受体免疫组织化学阳性(图1f、1g)，Alcian蓝…				尿路周围肿块的病理学表现为角化复层鳞状上皮覆盖局部浸润性肿瘤生长，伴有黏液样间质和淡核的梭形和星形细胞，无核分裂伴随着随意扩张的毛细血管和散在的大的厚壁血管	结蛋白和雌激素受体免疫组织化学阳性			术后2个月开始每月注射促性腺激素释放激素激动剂。术后随访6个月，未发现后遗症，排尿功能正常。
María Pilar Espejo-Rein 2022	36	西班牙		孕20周发现盆腔肿物	无			初发	盆腔					骨盆磁共振成像(MRI)，除了已知的稳定病变外，还描述了位于7×3×3.5 cm膀胱阴道间隙的复杂肿瘤，提示存在来自宫颈的带蒂肌瘤作为诊断选项	阴道内有脱垂的肿块，柔软而有弹性，不痛。这块肿块很容易缩小，但在站立和瓦尔萨尔瓦动作时再次脱垂，怀疑盆腔脏器脱垂（膀胱）	剖宫产出院后继续入院治疗阴道脱出肿物，选择腹部入路		Vimentin (+), Actin (+/− vessels), CD34 (+/− vessels), S-100 (−), Desmin (−),Estrogenic receptors (+) (Figure 8), Progesterone receptors (+) (Figure 9), Beta catenin (−),EMA (−), D2-40 (−), WT1 (+/− vessels), Ki 67 (< 1%).
Haihua Xu 2020	25	中国福建		妊娠合并右侧外阴肿块	无			复发	右侧外阴									vimentin +++, oestrogen receptor++, progester-one receptor ++, d e s m i n +, K i - 6 7 þ (<1%),S-100 (-), and alpha-smooth muscle actin(-).			2012年6月第一次怀孕的第二个月出现了右外阴肿瘤，顺产后肿块缩小，2014年4月，发现右侧外阴肿块增加到7厘米，局麻切除，病理提示AAM。2017年8月，在她第二次怀孕2个月时，发现右侧大阴唇增大。剖宫产时如鸡蛋大小，在2018年5月的随访中，外阴未发现明显肿块。2019年1月，肿块再次增大，2月手术。术后，三次肌肉注射促性腺激素释放激素激动剂曲普瑞林(3.75 mg)，在9个月的随访中没有复发。 2019年1月，肿块再次自发增大。2月切除，
Lajya Devi Goyal 2022	40	印度		左侧大阴唇增大7年	无			初发	左侧大阴唇	5点位置左侧大唇侧内侧有一边界清楚的8×8 cm带蒂团块，上覆6 cm×4 cm的溃疡，地面覆盖着不健康的苍白肉芽组织。溃疡有轻微的浆液性分泌物	触诊时，肿块不压痛，不能还原，粘稠度软	腹部和骨盆的超声检查(USG)正常				肿块和周围边缘进行广泛的局部切除	肿瘤由黏液基质中的梭形和星形细胞组成，提示侵袭性血管黏液瘤，边缘无肿瘤	雌激素和孕激素受体呈阳性			三剂促性腺激素释放激素激动剂(注射用亮丙瑞林3.75 mg)。到目前为止，随访1年没有复发的报告
Mohak Narang 2022	18	印度		发现腹部肿块6月	无			初发	胃部			腹部超声显示上腹区有一个边界清楚的大而不均匀的高回声肿块，占据了胃肝区	双期增强CT扫描，显示胃小弯处有一大块(16×14×11厘米)边界清楚、不均匀强化的外生性软组织肿块，病灶内未见脂肪减少或钙化	增强MRI显示T2加权像上有明显的高信号肿块，呈层状(图2A)。病灶在高b值图像(b值=800s/mm2)和相应的表观扩散系数(ADC)图上表现为促进扩散(图2B，C)。肿块在动脉期显示明显的血管通道，静脉期软组织成分片状增强(图2D，E)。病变可移位周围器官而不受侵袭。	胃肠道间质瘤(GIST)和腹膜后神经源性肿瘤	肿瘤清晰可见，但无包膜，表面有隆起	肿瘤显示许多横跨不同大小的血管和许多梭形到星形细胞，轻度核不典型散布在粘液样胶原背景间质中。肿瘤周边细胞增多	结蛋白、雌激素受体(ER)和孕激素受体(PR)呈弥漫性阳性，STAT6、DOG1、CD117、SMA和MDM2阴性。病灶CD34阳性，内皮细胞ERG阳性，而肿瘤细胞阴性			术后开始肌肉注射亮丙瑞林(促性腺激素释放激素激动剂)12.5 mg，每3个月一次，以防止复发。这位病人在手术后一年里一直很好。荷尔蒙疗法将再持续一年

## Sheet: auxiliary examination
	超声		CT		MRI
	来诊2年前超声：直径5cm，距体表0.3cm，未见明显血流信号		无		外阴肿物TW1较肌肉信相等或稍高，似有包膜，内呈旋涡状。诊断为AAM
	无				盆腔左侧6.6×5.6异常信号，T1WI略低信号、T2WI+FS/DWI高信号
	10×11.5液性包块，内见细密、细小的光点	1	无		无
	肿物内回声不均，CDFI 示其内探及散在的条索血流信号，多处测得静脉频谱	1			病灶大小约 16.3cm*18.9cm*15.6cm，上自膀胱水平前腹部， 下至大腿中段，病灶主要累计皮肤表面，未累计 皮下及肌肉，T2W1 脂肪抑制呈以高信号为主的高 低混杂信号，T1W1 呈以低信号为主的高低混杂信 号，部分病灶呈短T1 短T2，DW1 呈稍高信号
	穿刺后复查超声：B 超示盆腹腔内见 381 mm × 136 mm × 283 mm 杂乱等低无回声灶，边界清晰，内可见大量强回声及无回声灶，呈蜂窝状，CDFI 内见稀疏血流，ＲI0． 54	1			无
	盆腔见约4.9 cm×2.6 cm低回声包块，边界清，回声不均匀。	1	，肿块边缘光整，向上下生长，向下眼阴道壁左侧突出阴道口，向上越过骨盆上口进入下腹部，增强扫描病灶不规则强化，包膜完整，未见盆腔积液及肿大淋巴结	增强可见不规则强化	平扫示盆腔内约2．4 cm×3．7 cm×4．7 cm类椭圆 形病灶，T1wl、T2w1均为高信号，T1wI脂肪抑制呈高信号， 边缘清晰，壁较厚(图1A、1B)；增强后病灶可见环形强化(图 1C)。影像学诊断：盆腔占位性病变，性质待定
	阴道内贴宫颈外口处可见 67.0mm×49.0mm囊性回声, 界 清, 内可见密集低回声	1			阴道内囊性占位
	形态欠规整低回声包块9.6×8.3×8.1cm，其内血流丰富	1
	宫颈及阴道后方、直肠前方、盆底腹膜下方探 及一实性带状低回声，下缘经左侧腹股沟延伸至 左侧大阴唇，彩色多普勒血流显像( color doppler flow imaging，CDFI) : 未探及血流信号	1	外阴旁占位		盆腔 MＲI 提示于直 肠左旁见一不规则异常信号影，病灶向下、前部延 伸至左侧会阴部皮下，以等 T1、长 T2 信号影为 主，T2 压脂呈高信号影( 图 1) ，增强后病灶强化 较显著，内部强化不均，病变大小约 5 cm×6 cm× 19 cm，考虑侵袭性血管粘液瘤
	左侧盆腔内见一 12∙0cm×8∙5cm×14∙0cm 大小的肿物压迫阴道左侧壁并 突入阴道内		超声CT均提示如前
					Ｔ１ＷＩ，右侧臀大肌可见一不规则等信号（与肌肉相比）病灶，无明显包膜（图 １ａ）；Ｔ２ＷＩ，病灶呈高信号， 分叶状，可见分隔，病灶中心可见斑片状更长 Ｔ２ 信号（图 １ｂ）；ＤＷＩ，呈较高信号（图 １ｃ）。 脂肪抑制 Ｔ１ＷＩ 增强扫描： 病灶边缘呈轻度不规则强化，中心可见无强化低信号区
	:肿物内回声不均,血流丰富	1
	外阴部可见 异常低回声光团，大小分别约 22． 3 cm × 8． 0 cm × 13． 5 cm( 右) 、3． 2 cm × 1． 4 cm × 3． 1 cm( 左) ，周围 边界清楚，基底部与外阴部软组织分界不清，内回声 不均匀，其中较大包块内可见数处片状无回声，CDFI: 内见较丰富的血流信号	1
			盆腔右侧及右侧会阴区可见一形态不 规则低密度影，密度欠均匀，较大层面范围约 74 mm ×57 mm，CT 值约为22 HU，增强扫描其内可见少 许轻度强化		盆腔右侧及右侧 会阴部见一不规则肿块影，最大截面积约 12 cm × 5 cm，病灶与盆部结构欠清晰，与子宫及直肠界限尚清 晰，诊断为盆腔右侧及右侧会阴部肿块，考虑侵袭性 血管黏液瘤( AAM) 可能
			膀胱及子宫间可见大小约 54 mm × 62 mm 软组织影		右侧盆腔可 见类圆形略长 T1、T2 信号，大小约 2． 8 cm × 4． 6 cm，病变上方位于膀胱右侧，下方呈狭长的条带状 影位于会阴部右侧皮下，内信号不均匀，增强扫描病 灶不均匀强化，边界尚清楚，与周围肠管未见明确相
	阴道后壁后方与直肠前壁前方可见一中等回 声，呈 U 字型，大小为138mm ×116mm，与阴道后壁与直肠前 壁分界清，内部回声尚均匀，边界清，形态不规整，探头加压 后内部有流动感( 图1，2 ) ; 扫查过程中未见明确疝口，变动体位未见向腹腔侧移动，增加腹压包块未见明显增大; CDFI: 可探及少许血流信号; Valsalva 动作: 肿块凸向会阴，外观并可见右侧大阴唇明显隆起; 超声提示: 盆腔内占位，考虑侵袭 性血管粘液瘤?	1	盆腔及右侧盆底可见不规则团块样稍低密度肿块影 （图１Ａ），约６．５ｃｍ×１１．０ｃｍ，边界不清，ＣＴ值２１～２５ＨＵ		平扫示子宫及阴道后方、直肠右前方团块状异常信号， Ｔ１ＷＩ呈低信号，Ｔ２ＷＩ呈高信号（图１Ｂ），其内可见条束状、结 节状低信号；ＤＷＩ病灶呈高信号；增强扫描病灶呈“旋涡样” 改变（图１Ｃ），内部明显强化，周边似见包膜，病灶向下突向会 阴部，与盆壁、邻近肠管及系膜分界不清
	宫正常大小于子宫下段 前壁可见一直径3．0cm 的低回声结节略向外突出颈管内可 见1．6cm×2．4cm 的强回声团块边界欠清晰宫颈管弯曲 变形子宫内膜线居中双侧附件未见异常回声。彩色及频谱 Doppler 探测：于子宫前壁下段低回声结节周边可探及低阻力血流	1
			腔及盆底软组织肿块影，肿块形状 不规则，位于宫颈后方，阴道左侧，骶尾骨前方，宫颈 受压向前移位，阴道、直肠受压向右侧移位，肿块上缘约平骶5 椎体上缘，向下延伸至左侧会阴部皮下， 肿块与宫颈后壁、阴道及直肠左壁分界不清，与左侧 盆壁及会阴部皮下脂肪分界清晰; 横断面最大径约 7． 23 cm × 4． 80 cm，上下径约12． 77 cm; 肿块密度不 均，大部分呈囊性稍低密度，CT 值约 13． 21 ～ 18． 47 HU，囊性部分内可见少量实性成分，肿块周边呈实 性，近似肌肉组织密度，CT 值约 32． 61 ～ 39． 27HU， 增强扫描三期囊性部分均未见明显强化，实性部分 呈轻度延迟强化，三期 CT 值分别为46． 37、49． 56、 57． 50 HU; 盆腔未见积液及肿大淋巴结
					磁共振成像显示一个大肿块，表现为带蒂肌瘤，起源于左侧子宫下段和宫颈，并扩张至子宫膀胱袋
	超声检查显示子宫左侧有一个12 11 10厘米的肿块
			CT检查证实有一个15厘米的肿瘤图像，位于膀胱后，融合到中直肠；内部有气泡（图2）。此外，阴道穹顶、宫颈及附件受累。
	经阴道超声显示囊性肿块大小为5,4×2,33×2,53cm，均质，低回声，内部回声，边界清晰，单眼。肿块与尿道不相连	1
					切除术后MRI显示外阴区不对称，右大唇前三分之一直径约13 mm的脂肪组织出现假结节状病变，为术后改变或小肿瘤残留提供诊断机会
			ct扫描显示非均匀的低密度肿瘤，延伸到膀胱侧壁并压迫直肠。异质性、低密度、血管化的肿瘤，囊性成分压迫阴道、子宫和膀胱，并浸润软组织和皮肤，右大唇15 x 10 x 28厘米
	左侧盆腔巨大低回声至等回声肿块，肿块内有一些高回声间隔和散在的血管	1	左侧下盆腔有一个12 x9x 5 cm的低密度肿块，移位邻近器官，显示转位肌延伸至盆底。质量的衰减接近于水。在肿块内部，周围有一些微弱的纵向高密度线		冠状位T1WI显示肿块与肌肉呈等强度，并延伸至盆底。肿块在冠状位、矢状位、轴位T2WI呈高信号，有许多纵向低信号线，形成层状。肿块在增强的脂肪抑制T1WI上表现出强增强，呈微弱的分层模式。F，扩散加权像显示肿瘤高强度。在肿块的中央部分，有一个未增强的、不均一的高强度蝌蚪状区域，边缘呈低强度并向骨盆延伸。
			CT提示26x10x14cm的肿块，起源于左外阴区域，该区域具有脂肪组织密度
					肿块T1呈低信号，T2呈不均匀高信号
	左卵巢实性包块，尺寸19 ×14厘米，回声不均匀，延伸至腹部
	子宫后盆腔右侧不均匀低回声肿物，约18.0 cm 4.3 cm 9.0 cm，起源于阴道后壁下端，向子宫后方向生长，边界清晰，质地柔软。它呈胶质状，挤压时易变形，内部回波大部分不规则。液态黑暗的区域是局部可见的，它显示出较差的声音传输。CDFI:探索斑块内丰富的血流信号，可检测动脉血流频谱，RI: 0.64。	1	直肠右侧见中-低混合密度，向下延伸至右侧会阴。可见包膜和隔墙，包膜和隔墙明显强化。相邻盆腔肌肉和直肠之间的边界不清楚，直肠受压移位
	B超提示左肾增大皮质变薄，肾盂扩张，左输尿管近膀胱处6.5x6.0中强回声，膀胱后壁7.0×5.2中枪灰色
	外阴皮下7ｃｍ×5ｃｍ×3ｃｍ中等 回声内多数点状回声加压后流动	1
	右附件左后方11∙4ｃｍ×11∙1ｃｍ低回声见分隔，见血流信号	1
	发现一个肿块充盈下腔静脉并向右心房延伸		子宫左侧有一个可疑肿块，左侧附件及子宫有一个6*8cm的肿瘤(图1)。氟脱氧葡萄糖正电子发射断层扫描未显示糖摄取增加，妇科肿瘤标记物为阴性
			4个骨盆肿瘤，最大9.5*7cm，髂动脉、主动脉多个淋巴结节增大；胸CT提示左上肺叶肿块6*10cm，双肺多发圆形病灶，直径15mm，总格淋巴结肿大
			腹膜内外肿块较大。肿块导致部分小肠环向上偏离，包裹输尿管和结肠，并侵犯下腔静脉(图1A-C)。平扫图像上，增强后的图像显示下腔静脉扩张。一个连续的管状充盈缺损投射在下腔静脉的管腔内，并向上延伸至右心房水平(图1D，E)。下腔静脉管腔内可见管状充盈缺损，横径3.5 cm。在增强扫描的动脉和晚期，扩张的下腔静脉内有强烈强化的结节，主动脉周围有强化的侧支血管(图1)。1B、D)。胸部增强扫描显示双肺内多个不均匀强化的结节和大小不等的肿块。最大的一个大小为4.2x3.1厘米，位于左下叶，肿块相对于周围肌肉组织呈低密度(图1A)。增强后肿块呈不均匀中度强化
			120×120×105 mm的珍珠状分叶状肿块似乎起源于直肠阴道间隙、腹膜外，在骶前间隙向上和左侧延伸，并使直肠向右侧偏斜	AMM
			螺旋CT灌注扫描显示左侧直肠旁有一个巨大的不规则肿块，直径为15.7厘米(图1)。肿块与左侧直肠壁难以区分。病变使直肠、膀胱和子宫移位到骨盆右侧
					盆腔磁共振成像(MRI)显示肿瘤在T2加权像上呈高信号，起源于盆腔，穿过盆腔出口，在会阴部形成一个巨大的肿块，包括突出的膀胱、阴道和直肠
					盆腔磁共振成像(MRI)扫描，以准确地描绘出疾病的程度。右侧坐骨直肠间隙有一个肿块，从外阴水平上方延伸8 cm，最大横径为4 cm。肿块与直肠右外侧壁以及远端提肌相邻
	现血管化等回声肿块，无回声面积为73.2×68.4 mm		腹盆腔CT显示盆腔内、膀胱和直肠之间有7 cm大的软组织肿块，子宫和附件脱位。
					MRI扫描显示左侧下阴道后外侧清晰的2-31.5-3.2 cm区域，肛管前外侧延伸至左侧坐骨肛窝，未累及肛门括约肌复合体。	巴氏腺囊肿
	右侧大阴唇处皮下软组织内见范围约102 mm×45 mm的低回声（见图1），形态不规则，边界清，内部回声欠均。探头加压可变形，上达耻骨联合，深部似与盆腔相通，向上推挤未能还纳腹腔；彩色多普勒超声（CDFI）：其内及周边均可见血流信号		右侧盆底闭孔内段内侧见软组织密度结节（见图4）；盆腔内脂肪间隙清晰，未见明确异常密度灶及肿大淋巴结。CT 提示：右侧盆底闭孔内段内侧异常结节，考虑盆腔内容物疝出，小肠疝出？ 请结合临床
			起源于左侧外阴区，可疑为恶性肿瘤。伴随肿块的是左侧髂外和双侧腹股沟淋巴结的多发向心性离散强化
			骨盆和会有一个巨大的、多间隔的、多分叶的软组织病变，表现为轻微的肿块效应
	坐骨耻骨后方发现了一个带血管的低回声和不均匀的肿块		从外阴区域到右侧坐骨神经的低密度扩张性病变，强化不均		磁共振成像(MRI)显示右侧坐骨直肠窝有一个肿块，边界清楚，投影数字化，至少6.8×5.8×3 cm。它的形状没有侵犯到邻近的结构，如右肛提肌、内收肌、阴道和肛管。病变在T1加权像上与肌肉呈等信号(图2B)，在T2加权像上呈不均匀高信号，多条线状低信号导致分层(图2A)。Gd增强后可见明显强化和分层。
					异质性高信号损伤，轮廓清晰，为11x11x8厘米(橙色箭头)，压迫左侧膀胱壁(星形)和直肠下部(白色圆圈)，从盆腔脂肪延伸。技术：快速回波T2加权磁共振成像
					病变在T2加权MRI上显示为高信号(SI)，没有显微镜或宏观脂肪的证据(图1(C))。增强后8 x 6.5 x 3.5 cm序列显示明显强化(图1(D))。未发现弥散受限。这一发现与侵袭性血管粘液瘤是一致的。未见伴发游离液或盆腔淋巴结肿大。
					磁共振成像(MRI)显示一个大的卵形包膜病变，大小约为6.4×5.5×9.4 cm(前后×横向×颅尾)，主要位于盆腔左侧下方，并延伸至坐骨肛窝(图1和图2)。病变内容物以液体信号为主，初步诊断为脓肿
	超声引导下穿刺混合粘液背景，有最小的异型性				下腹部和骨盆MRI显示盆腔内有一个不均匀的包裹性肿块，向上延伸至骶前区，与膀胱前部毗邻，T2加权像上有特征性的漩涡状低信号，无浸润性。在下方，肿块占据了整个右侧坐骨直肠窝，毗邻肛门直肠管和闭孔内肌，没有明显的浸润性证据。
					MRI显示耻骨上和耻骨前有一个巨大的带蒂实体瘤，累及大、小唇。肛门后环状切面可见肛管内多处侵袭性病变，考虑多次手术导致的假阳性改变
					左侧颞顶窝和后颅窝有一个巨大的囊状和椭圆形的肿块。在T1加权和T2加权像上，肿瘤呈长信号异常信号(图1A、B)，FLAIR呈等低信号(图1C)，内部呈絮状稍高信号，边缘呈稍低信号和细信号。边缘可见稍低信号的薄囊影。增强后早期MRI表现为板层强化，延迟后包膜内可见板层强化，脑膜也明显强化(图1E-G)。病变在DWI上呈低信号，在斑块中呈稍等信号(图1D)。伴有颅骨破坏和吸收，肿块大小约9.4×6.4×9.6 cm
			多期CT增强扫描显示膀胱腔内有一大块血块，其他肾脏和盆腔器官正常。
					骨盆磁共振成像(MRI)，除了已知的稳定病变外，还描述了位于7×3×3.5 cm膀胱阴道间隙的复杂肿瘤，提示存在来自宫颈的带蒂肌瘤作为诊断选项
	腹部和骨盆的超声检查(USG)正常
	腹部超声显示上腹区有一个边界清楚的大而不均匀的高回声肿块，占据了胃肝区		双期增强CT扫描，显示胃小弯处有一大块(16×14×11厘米)边界清楚、不均匀强化的外生性软组织肿块，病灶内未见脂肪减少或钙化		增强MRI显示T2加权像上有明显的高信号肿块，呈层状(图2A)。病灶在高b值图像(b值=800s/mm2)和相应的表观扩散系数(ADC)图上表现为促进扩散(图2B，C)。肿块在动脉期显示明显的血管通道，静脉期软组织成分片状增强(图2D，E)。病变可移位周围器官而不受侵袭。

## Sheet: draft
	有无症状	就诊间隔				年龄											2	1	年龄	入院类别
46	0	2	44														13.9444	6
45	1	1	44			2	初发										17		46	0
39	0	8	31			14	初发										17		45	0				半年	术后随访半年未复发
36	0	17	19			18	初发	34	发现会阴包块4年	无	4	30	CD34 （血管＋）； 细胞角蛋白（CK）（－）； 桥连蛋白（Desmin）（＋）； 上皮膜抗原（EMA）（－）； 细胞增殖抗原指数（Ki-67）（－）；雌激素受体（ER）（＋）；孕激素受体（PR）（＋）；可溶性酸性蛋白（S-100）（－）；平滑肌肌动蛋白（SMA）（血管＋）；波形蛋白（vimentin）（＋）；β-连环蛋白（catenin）（－）；人神经管转录因子10（SOX-10）（－）。	右侧大阴唇、盆腔	0	4	17.5		34	0				14月	术后随访14个月未复发
48	1	0.5	47.5			19	初发	19	发现左侧外阴肿块1年	无	1	18		左侧外阴	0	1	18		39	0					未随访及术后用药
29	0	0.5	28.5			22	初发	28	发现下腹壁肿物8年，6年前怀孕后增大	合并淋巴管炎	8	20	平滑肌抗原 （SMA） 阳性	下腹壁	0	8	19		50	0				3年	手术一年后开始接受激素治疗，每3个月肌肉注射22.5 mg。激素治疗总共持续了15个月。3年后，在定期随访中表现良好。
36	0	2	34			23	初发	42	反复会阴包块10年	无	10	32	雌激素和孕激素免疫染色均为阳性	会阴	0	10	20	14	31	0					“几个月”未复发
39	1	4	35			25	初发	49	发现右臀部肿块2年	无	2	47		右侧臀部	0	2	22		30	0				3个月复发	术后3个月复发，直肠。使用促性腺激素释放激素类似物(GnRH)治疗三个月，再次进行手术。术后继续应用GnRH，等待术后4个月随访
51	1	0.0833333	50.9167			25	初发	46	发现阴左侧阴道壁肿块3年	排尿困难	3	43	免疫组织化学显示梭形细胞雌激素受体和孕酮阳性，分化簇(CD)34、结蛋白、平滑肌肌动蛋白和H-caldesmon呈异质性表达，CD31阴性	阴道	1	3	24		36	0
34	0	10	24			25	初发，1月后复发	41	体检发现盆腔肿块	合并子宫肌瘤，有尿失禁2月病史				盆腔	1	0.0625	24		48	0					开始服用来曲唑，术后CT提示有残留
36	0	0.166667	35.8333			27	初发，1年6月后复发	65	左侧臀部疼痛三周		0.0625		结蛋白、波形蛋白、雌孕激素阳性，HMGA2、SMA、H-caldesmon、CD34、AE1/3、CAM5.2、S100、CD117和ALK1阴性。	盆腔	0	3	24		29	0				2年	手术后1个月开始服用他莫昔芬口服片20mg Qd，术后随访2年未复发，每3个月随访1次，进行临床检查、下腹部及骨盆B超检查，并每年进行核磁共振检查。
25	0	1	24			27	初发	37	右侧外阴肿块切除3年，复发两年半		3	35	肿瘤组织雌激素和孕激素受体染色阳性，边缘肿瘤细胞染色阴性	右侧外阴	1	0	24.25		36	0				6年	全外阴切除术，继续服用Decapeptide防止复发，随访6年未复发
40	0	0.5	39.5			28	初发	28	反复发作的外阴和耻骨逐渐增大的巨大带蒂肿块					会阴	1	0.17	26		39	0				1年复发	术后1年复发，扩大手术范围，随访2年未复发
48	0	3	45			28	初发	2	头部肿块	偶有恶心和呕吐	0	2	免疫组织化学结果为细胞角蛋白PAN(−)、上皮膜抗原(−)、S100(+)、GFAP(−)和CD34(−)	头部	0	7	27.9917		51	0				6个月	术后2个月开始每月注射促性腺激素释放激素激动剂。术后随访6个月，未发现后遗症，排尿功能正常。
41	0	4	37			28	复发，5年	40	血尿2月	血尿	0.166667	39.8333	结蛋白和雌激素受体免疫组织化学阳性	膀胱	0	0.5	28		34	1
44	0	0.0277778	43.9722			29	初发	36	孕20周发现盆腔肿物	无	0	36		盆腔			28.5		36	0				9月	2012年6月第一次怀孕的第二个月出现了右外阴肿瘤，顺产后肿块缩小，2014年4月，发现右侧外阴肿块增加到7厘米，局麻切除，病理提示AAM。2017年8月，在她第二次怀孕2个月时，发现右侧大阴唇增大。剖宫产时如鸡蛋大小，在2018年5月的随访中，外阴未发现明显肿块。2019年1月，肿块再次增大，2月手术。术后，三次肌肉注射促性腺激素释放激素激动剂曲普瑞林(3.75 mg)，在9个月的随访中没有复发。 2019年1月，肿块再次自发增大。2月切除，
42	0	5	37			29	初发	25	妊娠合并右侧外阴肿块	无				右侧外阴			28.5		25	0				1年	三剂促性腺激素释放激素激动剂(注射用亮丙瑞林3.75 mg)。到目前为止，随访1年没有复发的报告
37	0	0.0833333	36.9167			30	初发	40	左侧大阴唇增大7年	无	7	33		左侧大阴唇			29		40	0				1年	术后开始肌肉注射亮丙瑞林(促性腺激素释放激素激动剂)12.5 mg，每3个月一次，以防止复发。这位病人在手术后一年里一直很好。荷尔蒙疗法将再持续一年
27	0	3	24			30	初发	18	发现腹部肿块6月	无	0.5	17.5		胃部			29		48	0
49	0	5	44			31	初发										29		41	0
43	0	4	39			31	初发										30	21	44	0
47	0	6	41			32	复发，3年										30		42	1
34	1	5	29			32	初发						11	14			31		37	0
48	1	0.5	47.5			33	初发						2	4			31		27	0
35	0	7	28			33	复发，间隔为半年，2年，2月，半年，第四次复发入院						8	9			31		49	0
28	0	0.00833333	27.9917			33	初发						1	1			31.75		43	1
35	0	1	34			34	初发						1	1			32		47	0
29	0	0.5	28.5			34	初发		CD34 （血管＋）； 细胞角蛋白（CK）（－）； 桥连蛋白（Desmin）（＋）； 上皮膜抗原（EMA）（－）； 细胞增殖抗原指数（Ki-67）（－）；雌激素受体（ER）（＋）；孕激素受体（PR）（＋）；可溶性酸性蛋白（S-100）（－）；平滑肌肌动蛋白（SMA）（血管＋）；波形蛋白（vimentin）（＋）；β-连环蛋白（catenin）（－）；人神经管转录因子10（SOX-10）（－）。				21	26			33		40	0
22	0	5	17			34	初发						1	1			33		33	0
40	1	2	38			34	初发		平滑肌抗原 （SMA） 阳性				9	9			34		34	0
32	0	0.25	31.75			34	初发		雌激素和孕激素免疫染色均为阳性				5	5			34		48	0
35	0	4	31			34	初发						5	5			35		35	0
46	1	5	41			34	初发		免疫组织化学显示梭形细胞雌激素受体和孕酮阳性，分化簇(CD)34、结蛋白、平滑肌肌动蛋白和H-caldesmon呈异质性表达，CD31阴性				2	2			35		28	0
50	0	2	48			34	初发						1	1			35.8333		35	0
39	0	10	29			35	初发		结蛋白、波形蛋白、雌孕激素阳性，HMGA2、SMA、H-caldesmon、CD34、AE1/3、CAM5.2、S100、CD117和ALK1阴性。				1	1			36		29	0
45	0	0.5	44.5			35	初发		肿瘤组织雌激素和孕激素受体染色阳性，边缘肿瘤细胞染色阴性				1	1			36.75		22	0
34	1	1	33			35	初发						1	1			36.9167		40	0
31	0	1	30			36	复发，1年		免疫组织化学结果为细胞角蛋白PAN(−)、上皮膜抗原(−)、S100(+)、GFAP(−)和CD34(−)				1	1			37		32	0
39	0	13	26			36	初发		结蛋白和雌激素受体免疫组织化学阳性				71	1			37		35	1
44	0	0.416667	43.5833			36	初发							1			37		44	0
57	0	20	37			36	初发							1			38		43	0
23	1	1	22			37	初发							1			39	15	46	0
25	0	0.75	24.25			37	初发							86			39.5		50	0
45	1	0.0833333	44.9167			37	初发										39.93		39	0
54	1	3	51			37											41		45	0
14	1	0.0555556	13.9444			39	初发										41		34	0
33	0	4	29			39	初发										43		41	0
34	1	3	31			39	初发										43.5833		31	0
63	1	0.145833	62.8542			39	复发，2月										43.9722		37	1
27	0	10	17			40	复发，2年、2年、2年、6年										44		39	1
37	1	0.25	36.75			40	初发										44		44	0
34	0	30	30			40	复发，20年										44		57	1
19	0	18	18			40	初发，但随访6月后复发										44.5		23	0
28	0	20	20			40	初发										44.9167		25	0
42	1	32	32			41	初发										45		45	0
49	0	47	47			41	初发										47		54	0
46	0	43	43			41	初发										47.5	5	14	0
41	0		35			41	复发，4年										47.5		33	1
65	0		2			42	复发，3年										48		34	1
37	1	35	39.93			42	初发										50.9167		61	0
28	1		36			43	初发										51		63	0
2	0	2	33			43	复发，6年										62.8542	1	27	1
40	0	39.8333	17.5			44	初发											63	37	0
36	0	36				44	复发，2年												47	1
25	1					44	初发												41	0
40	0	33				45	初发												30	0
18	0	17.5				45	初发												33	0
						45	初发												52	0
						46	初发												34	0
						46	复发，7年												34	1
						46	复发												32	1
						46	初发												46	0
						47	初发												34	0
						47	初发												19	0
						48	初发												28	0
						48	复发												42	0
						48	初发												49	0
						49	初发												46	0
						49	初发												41	0
						50	初发												65	0
						50	复发，初次手术半年后												37	1
						51	复发。2011年手术1次，2013年手术一次，术后用了Decapeptide预防复发，但2015年复发入院												28	1
						52													2	0
						54	初发												40	0
						57	初发												36	0
						61	复发			0									25	0
						63	初发			1									40	0
						65	初发			1									18	0
										0										15
										0
										0
										0
										0
										0
										0
										0
										0
										0
										0
										0
										0
										0
										0
										0
										0
										1
										0
										1
										0
										0
										0
										1
										1
										0
										0
										0
										0
										1
										0
										0
										1
										0
										0
										0
										0
										8

## Sheet: age&location
	有无症状	就诊间隔						部位
46	0	2	44	44	44				左侧外阴	右侧外阴	盆腔	阴道	会阴	外阴、盆腔	阴道、盆腔	会阴、阴道	外阴、会阴		左	右
45	1	1	44	44	44			左侧外阴	1										1
39	0	8	31	31	31			盆腔			1
36	0	17	19	19	19			阴道壁				1								1
48	1	0.5	47.5	47.5	47			右侧外阴大阴唇		1
29	0	0.5	28.5	28.5	28			盆腔			1
36	0	2	34	34	34			盆腔			1
39	1	4	35	35	35			右侧阴道壁				1								1
51	1	0.0833333	50.9167	50.9167	50			外阴、盆腔						1
34	0	10	24	24	24			左侧阴道壁延伸至盆腔							1				1
36	0	0.166667	35.8333	35.8333	35			右侧大阴唇		1										1
25	0	1	24	24	24			阴道前壁				1
40	0	0.5	39.5	39.5	39			左侧大阴唇	1										1
48	0	3	45	45	45			阴道内				1
41	0	4	37	37	37			左侧大阴唇	1										1
44	0	0.0277778	43.9722	43.9722	43			阴道壁				1
42	0	5	37	37	37			左侧外阴	1										1
37	0	0.0833333	36.9167	36.9167	36			左侧大阴唇	1										1
27	0	3	24	24	24			阴道				1
49	0	5	44	44	44			阴道延伸至盆腔							1
43	0	4	39	39	39			右侧臀部
47	0	6	41	41	41			左侧外阴	1										1
34	1	5	29	29	29			阴道会阴								1
48	1	0.5	47.5	47.5	47			阴道，延伸至耻骨支及盆壁								1
35	0	7	28	28	28			右侧外阴		1										1
28	0	0.00833333	27.9917	27.9917	27			左侧外阴，深达耻骨									1		1
35	0	1	34	34	34			左侧外阴	1										1
29	0	0.5	28.5	28.5	28
22	0	5	17	17	17			右侧大阴唇		1										1
40	1	2	38	38	38			阴道				1
32	0	0.25	31.75	31.75	31			右侧小阴唇起，入院双侧都有包块		1									1	1
35	0	4	31	31	31			阴道后壁				1
46	1	5	41	41	41			右侧大阴唇		1										1
50	0	2	48	48	48			右侧大阴唇、盆腔						1						1
39	0	10	29	29	29			左侧大阴唇延伸至盆腔						1					1
45	0	0.5	44.5	44.5	44			盆腔			1
34	1	1	33	33	33			阴阜
31	0	1	30	30	30			宫颈
39	0	13	26	26	26			左侧会阴					1						1
44	0	0.416667	43.5833	43.5833	43			左枕部头皮
57	0	20	37	37	37			左侧小阴唇	1
23	1	1	22	22	22			左侧大阴唇	1										1
25	0	0.75	24.25	24.25	24			右侧大阴唇		1										1
45	1	0.0833333	44.9167	44.9167	44			右侧会阴					1							1
54	1	3	51	51	51			左侧外阴、会阴									1		1
14	1	0.0555556	13.9444	13.9444	13			左侧外阴、会阴									1		1
33	0	4	29	29	29
34	1	3	31	31	31			盆腔			1
63	1	0.145833	62.8542	62.8542	62			盆腔、阴道							1
27	0	10	17	17	17			阴道口
37	1	0.25	36.75	36.75	36			右侧大阴唇		1										1
								右侧外阴、盆腔						1						1
								左侧外阴、盆腔						1					1
								左侧外阴	1										1
								会阴、左侧外阴									1		1
								右侧阴唇肿物，左侧阴唇肿大		1									1	1
								盆腔			1
								盆腔			1
								盆腔			1
								右侧外阴延伸至盆腔						1						1
								阴道、盆腔							1
								盆腔、心脏
								盆腔			1
								外阴，肺转移						6	4	2	4
								盆腔、肺		9	9	8	2						19	14
									10										17	12
																			0.586207	0.413793
																				29

## Sheet: IHC
	文献编号	免疫组化
	钱晓培2018	六项：ＣＤ３４（血管 ＋），结蛋白（Ｄｅｓｍｉｎ） （＋），雌激素受体（ＥＲ）（＋），Ｓ－１００（神经＋），平滑 肌肌动蛋白（ＳＭＡ）（＋），孕激素受体（ＰＲ）（＋）。
Ｋｉ－６７（１﹪＋）	陈进2013	八项：免疫组化：Ｖｉｍ （＋＋＋），ＥＲ（＋＋），ＰＲ（＋＋），ＣＤ３４（＋），ＳＭＡ（－），Ｓ－１００ （－），Ｋｉ－６７（１﹪＋），ＣＫ（－）。病理诊断：（左盆壁）“侵袭性”血 管粘液瘤。
	冯燕2011	Vimentin（+）,CD34(+)， ER （+ ），PR （+ ），desmin （+ ），S-100 （—），SMA(+)
Ki一67(5％+)	郭俊男2019	vimentin(+)，sMA(弱 +)，Desmin(弱+)，孓100(一)，calretinin(一)，ER(局部+)，PR(部分+)，Ki一67(5％+)，CD31(血管+)，CD34(血管+)， MyoDl(一)，cK—pan(一／个别+)，LcA(散在+)，CD68(散在 +)，CDX一2(一)。EMA(一)，CK7(一)，CK20(一)。
	黄文斌2003	肿瘤细胞表达 Vimentin（+）,CD34血管(+)， ER （+ ），PR （+ ），desmin （+ ），SMA、S－100、MHB45（-）
	蒋敏2010	ｖｉｍｅｎｔｉｎ（＋）、ＳＭＡ （＋）、Ｄｅｓｍｉｎ（＋）、ＥＲ（＋）、ＰＲ（＋）、Ｓ100（－）
	李金范2000	多数肿瘤呈波形蛋白、结蛋白及肌动蛋白 （平滑肌）阳性而S-100蛋白、神经元特异性烯醇化酶、角蛋 白、嗜铬素 A 及癌胚抗原阴性第Ⅷ因子相关抗原血管内皮 细胞阳性、瘤细胞阴性
	李容2008	desminvimentinERPR（＋）SMA、S－100
		desminvimentinERPR（＋）SMA、S－100
	凌晟荣2007	瘤组织 ER( +) 、PR( +)
	刘富金2007	Vimentin ( +) 、Desmin( +) 、SMA 少数阳性, ER( +) 、PR( +) 、S- 100( - ) 、 CD34( + /- ) 、ALK( - )
ki-67 +( 1%)	马鉴渝2020	结蛋白( Desmin) +、雌 激素受体( estrogen receptor，EＲ) +、孕激素受体 ( progesterone receptor，PＲ) +、CD34( 血管) +、平滑 肌肌动蛋白( smooth muscle actin，SMA) -、β 连接素 ( β-catenin) -、小鼠双微体基因蛋白( murine double minute 2，MDM2) -、actin -、ki-67 +( 1%)
	钱伟伟2013	瘤细胞 Ｓ１００（ －）、ＥＲ （ －）、ＰＲ（ －）、ＣＤ３４（ －），ＳＭＡ（ －）
Ki67约5％ （＋）	任黔川2006	Vimentin （＋＋＋）、Desmin （－）、SMA （－）、S－100个别 （＋）、Ki67约5％ （＋）
		免疫组 织化学示 SMA 部分瘤细胞 （＋）、S100神经纤维 （＋）、DES 大部分瘤细胞 （＋）、CK （－）。
Ki-67 (阳性率小于 1％)	商晶2018	Vimentin(＋),Desmin(＋),ER(部分细胞＋),PR(部分细胞 ＋),SMA(血管壁＋),CD34(血管内皮＋),S-100( -),Ki-67 (阳性率小于 1％)
	苏琴芬2004	免疫组化染色示 Actin（－）、Vimentin（＋）、 Desmin（－）、S100（－）
	谭进1998	vimentin,S-100阳性
Ki －67 指数约为 3%	王孟婷2020	肿瘤细胞 SMA 部分( + ) ， β － catenin 部分( + ) ，S －100( － ) ，CD34( － ) ，bcl －2( － ) ，CD117( － ) ，Ki －67 指数约为 3%
Ki － 67 指数约为 1%		穿刺免疫组化：Desmin( + ) ，EＲ( + ) ，SMA 平滑肌样区域 ( + ) ，CD 117( － ) ，S － 100( － ) ，CD 34( － ) ，α －抑 制素( － ) ，Ki － 67 指数约为 1%
Ｋｉ－６７（阳性细胞＜５％）	吴晓丽2018	Ｖｉｍｅｎｔｉｎ（＋），ＣＤ３４（＋），Ｄｅｓｍｉｎ（＋），ＳＭＡ （灶＋），Ｈ－ｃａｌｄｅｓｍｏｎ（－），ＥＲ（＋），ＰＲ（＋），ＳＴＡＴ６（－）， ＣＤ１１７（－），Ｄｏｇ－１（－），Ｓ－１００（－），Ｋｉ－６７（阳性细胞＜５％）
	杨方2007	免疫组 化染色：Vimentin示瘤细胞及血管壁均呈阳性(图 5),CD34仅显示血管阳性(图6),S-100蛋白,ER和 PR均为阴性
	张伟2000	瘤细胞 vimentin 阳 性S-100蛋白及 keratin 阴性
	Suskhan Djusad 2021	ER, PR, SMA均为阳性
KI-67最小增殖活性	E.M. Guldrís Nieto 2015	免疫组化显示脱氨酶表达，雌激素和孕激素受体阳性，肌动蛋白阴性，S-100增殖活性最低（Ki67
	Herrera-Castro JC 2017	雌激素和孕激素受体阳性，强度+++超过80%
	Gurkan Kiran 2013	desmin、平滑肌肌动蛋白、波形蛋白、雌激素受体和孕酮受体呈强阳性
	Saumyaranjan Mallick 2013	免疫组化显示肿瘤中平滑肌肌动蛋白(SMA)、desmin、雌激素受体和孕酮受体呈弥漫性阳性
Ki-67 (+) about 1%	Xue Yang 2021	CD34 (vascular +), Vimentin (+), Desmin (-), SMA (-), ERG (vascular +), Ki-67 (+) about 1%, S100 (-).
	罗敏2006	ＡＡＭＣＤ34 （ ＋）Ｄｅｓｍｉｎ （－）Ｃａｌｄｅｓｍｏｎ （－）ＥＲ （－）ＰＲ （－）ＳＭＡ （＋）Ｓ100 （－）
		Ｄｅｓｍｉｎ （＋）ＣＤ34 （＋）Ｔ-8 （＋）Ｓ-100 （＋／－）ＥＲ （＋／－）ＰＲ （＋／－）
		ＳＭＡ （ ＋）Ｓ100 （ ＋）Ｄｅｓｍｉｎ （＋）ＣＤ34 （＋）ＥＲ （＋／－）ＰＲ （＋）
	Annastiina Husso 2017	盆腔肿瘤高雌激素和孕激素受体阳性。与心脏黏液瘤不同，钙维蛋白呈阴性。
	RAMIN MICHAEL SIASSI 1999	CD34, estrogen receptors, and progesterone receptors. Staining for actin, desmin, and vimentin was intermediate, and staining for S-100 protein was negative。CD34、雌激素受体和孕激素受体强阳性。肌动蛋白、结蛋白和波形蛋白染色居中，S-100蛋白染色为阴性。
	STELLA BLANDAMURA 2003	结蛋白部分养性，平滑肌肌动蛋白，S-100和细胞角蛋白阴性。MIB-1和P-53均为阴性。在原始和肺转移瘤中，孕激素受体均呈高度弥漫性阳性(图3)。外阴肿瘤雌激素受体完全阴性。尸检显示多处肺转移，组织学特征与原发肿瘤相同，但细胞密度较高。在肺转移瘤中，mib-1和p-53完全阴性，而雌激素受体呈弱而散在阳性
	Geng Junzu 2012	免疫组织化学研究显示结蛋白、雌激素受体和孕激素受体染色很强。肌动蛋白、CD34和平滑肌肌动蛋白染色居中，S-100蛋白染色阴性
	Abdulaziz Alobaid 2005
		雌激素和孕激素受体均为阳性
	Madeleine Poirier 2003	免疫组织化学染色显示增殖细胞波形蛋白阳性，S100和肌动蛋白阴性，雌孕激素受体弱阳性
	NOBUO SHINOHARA 2004	肿瘤细胞对雌激素和孕激素受体呈组织化学免疫反应
	Bruce A. Fine 2001	复发肿瘤的雌激素和孕激素受体分析呈强阳性
	Stefano Palomba 2011	波形蛋白、结蛋白和平滑肌肌动蛋白(SMA)免疫染色阳性，S100蛋白阴性。雌激素(ER)(补充图3)和孕激素受体(PR)呈弥漫性阳性。增殖分数(Ki-67)<1%。
	J.I. ABU 2005	免疫组织化学显示梭形细胞波形蛋白阳性，雌激素和孕激素受体核染色强烈，证实了这一点(图5-7)。血管与CD34呈强阳性反应，S100呈阴性反应。

## Sheet: recurrence
			随访	其他
	0	未提及	术后随访2年未见复发			0
48	1	无	术后1个月复发，原发部位又发现一大小为8cm×6cm×5 cm 肿块经CT、B 超及再次手术后活检证实为肿瘤复发
29	1	切除包块，术后病理汇报后建议补充扩大手术，拒绝。1年6个月后复发	1年6后复发
	0	无，肿瘤局部广泛切除术	至文章发表，未复发（4年6月）
	0		2月未复发
				复发入院
	0	局部放疗1年	至2004年未复发	复发入院	1994年3月门诊行左侧前庭大腺囊肿切除术，多次缝合止血1995年6月28日，瘤体增大，再次入院，行左侧髂内动脉结扎术
	0		随访中，未复发	体积 15 cm×6 cm×3 cm;
	0		随访2月无异常发现
				复发入院	外阴广泛切除＋双侧腹股沟淋巴结切 除＋左侧盆腔淋巴结切除＋左侧股部皮肤转皮瓣术	第三次复发
				复发入院	上次行右侧外阴肿物切除术
	0		随访中未复发	完整剥除囊肿
				复发入院	全麻下行 左侧外阴广泛切除术左腹股沟淋巴结、左 腹膜外盆腔淋巴结、右腹股沟浅淋巴结清扫 术及左会阴股部转皮瓣外阴整形	第四次复发，第二次第三次当地病理提示侵袭性纤维瘤，未做特殊治疗
				复发入院	1989年第一次手术，1994年第二次手术，现第三次入院	第二次复发
	0		2年2月未复发2017 年 8 月1 日出院，术后定期随诊，截至 2019 年 11 月 30 日患者无复发征象				普外科就诊
	0		不知何时入院，仅说随访至今（2004-01手稿）未复发			第二次复发	患者于2年前曾因阴道淋漓出血在当地 医院就诊诊断为宫颈赘瘤行赘瘤切除术术后月经恢复正 常。1年前又因阴道不规则流血1月余来我院就诊检查发 现宫颈口有一核桃大小赘生物遂行手术切除。病理报告为 宫颈侵袭性血管粘液瘤。嘱定期复查。患者术后无阴道异常 分泌物白带不多无异味月经正常。近1个月来患者又出 现阴道不规则流血量时多时少伴周身乏力食欲欠佳。经 检查为宫颈肿物复发。
			2月未复发。2018年11月13日出院，随访至2019年1月，未见复发				普外科就诊
						第一次复发
	0		超过1年未复发				人院行外阴黑痣切除术 ，术中全部切除黑痣及周围 5cm的外观正常组织。术后1月余再次行左侧外阴部分切除术，切除范围右侧近处女膜环，左侧至大阴唇根部，下界近后联合处，上界为大阴唇1/2处。病例报告：外阴侵袭性血管粘液瘤
	0		超过1年未复发
	0		随访4年无复发
	0		随访2.5年无复发
	0		“术后随访无复发”
	0		随访6个月未复发			曾有1次子宫肌瘤切除病史，后肌瘤复发，行子宫动脉栓塞术
	0		随访1个月未复发
	0				随访2年未见复发		第一次局部切除后2月复发。切除病灶后病理提示AMM，6周后再次手术，扩大1.5cm，边缘阴性	口服避孕药服用史，后续建议宫内含铜节育器避孕
	0	服用他莫昔芬，目前随访中未见复发				5次复发，6次手术	切除了外阴会阴肿瘤，部分切除并一期膀胱闭合	I度肥胖
					切缘阳性，未行扩大范围的手术，4个月随访未复发	第一次复发。复发间隔20年
23	1		切缘阳性，随访6个月复发				双子宫	剖腹联合会阴局部入路切除
	0				术后1年未复发			行超声引导下穿刺，AAM不除外。后行盆腔肿块切除术和尾骨部分切除术
14	1					术后6月复发	入院后行尿道口活检，提示血管粘液瘤，ＣＤ31 （＋） ＣＤ34 （＋）
	0		随访23个月，未复发			复发入院，4年前外院诊断“巴氏腺囊肿”，手术切除，术中外观与诊断不符，外院病理提示“纤维血管瘤。病理片我院会诊提示AAM
	0		随访26个月未复发			复发入院，术后第三年复发
	0	来曲唑	18个月随访，未见复发			右心房右心室转移
27	1		1年复发				二次局部复发发生在1年后，2年后发现肺转移。患者于次年死亡，尸检证实肺转移瘤的转移性质。
37	1		4年复发			第二次复发。10年前接受了第一次骨盆肿瘤手术，6年前因肿瘤局部复发接受了另一次手术。手术后的诊断未知，在第二次手术中切除了子宫和双侧卵巢，因为复发的肿瘤已经侵犯了它们	侵袭性血管黏液瘤，侵犯包括下腔静脉和右心房在内的静脉，并伴有肺转移
	0		半年				术后随访半年未复发
	0		14月				术后随访14个月未复发
	0		3年				手术一年后开始接受激素治疗，每3个月肌肉注射22.5 mg。激素治疗总共持续了15个月。3年后，在定期随访中表现良好。
	0		未复发时间不详				“几个月”未复发
46	1		3个月复发				术后3个月复发，直肠。使用促性腺激素释放激素类似物(GnRH)治疗三个月，再次进行手术。术后继续应用GnRH，等待术后4个月随访
	0		2年				手术后1个月开始服用他莫昔芬口服片20mg Qd，术后随访2年未复发，每3个月随访1次，进行临床检查、下腹部及骨盆B超检查，并每年进行核磁共振检查。
	0		6年				全外阴切除术，继续服用Decapeptide防止复发，随访6年未复发
2岁	1		1年复发				术后1年复发，扩大手术范围，随访2年未复发
	0		6个月				术后2个月开始每月注射促性腺激素释放激素激动剂。术后随访6个月，未发现后遗症，排尿功能正常。
	0		9月				2012年6月第一次怀孕的第二个月出现了右外阴肿瘤，顺产后肿块缩小，2014年4月，发现右侧外阴肿块增加到7厘米，局麻切除，病理提示AAM。2017年8月，在她第二次怀孕2个月时，发现右侧大阴唇增大。剖宫产时如鸡蛋大小，在2018年5月的随访中，外阴未发现明显肿块。2019年1月，肿块再次增大，2月手术。术后，三次肌肉注射促性腺激素释放激素激动剂曲普瑞林(3.75 mg)，在9个月的随访中没有复发。 2019年1月，肿块再次自发增大。2月切除，
	0		1年				三剂促性腺激素释放激素激动剂(注射用亮丙瑞林3.75 mg)。到目前为止，随访1年没有复发的报告
	0		1年				术后开始肌肉注射亮丙瑞林(促性腺激素释放激素激动剂)12.5 mg，每3个月一次，以防止复发。这位病人在手术后一年里一直很好。荷尔蒙疗法将再持续一年

## Sheet: figures
		有无症状								年龄		发病年龄
		无	2		发现外阴肿物2年，生长较快2周		0	2		46	44	44	44
		有	1		反复肛周肿痛1年余	肛周肿痛	1	1	局部疼痛	45	44	44	44
		有	无		进行性排尿困难	排尿困难	1	无	压迫症状	34		31	31
		无	8		发现外阴肿物8年		0	8		39	31	19	19
		肾内科症状就诊，b超发现，算无	未知		腰酸乏力、浮肿 5 年，心悸、胸闷 1周,就诊于肾内科。B超发现中下腹及盆腔巨大囊实性包块		0	未知		50		47.5	47
		有	未知		持续性下腹痛1月余	下腹痛	1	未知	局部疼痛	31		28.5	28
		有	未知		月经紊乱4月余	月经紊乱	1	未知	月经紊乱	30		34	34
		无	17		发现外阴包块17年		0	17		36	19	35	35
		有	0.5		排尿困难半年腹部肿胀并发现阴道壁肿块5d	排尿困难	1	0.5	压迫症状	48	47.5	50.9167	50
		无	0.5		发现右侧外阴包块半年		0	0.5		29	28.5	24	24
		无	2		发现阴道包块2年		0	2		36	34	35.8333	35
		有	4		发现外阴肿物4年，明显增大并胀痛1月	胀痛	1	4	局部疼痛	39	35	24	24
		有	0.0833333		阴道分泌物增多伴尿频1月余	阴道分泌物增多伴尿频	1	0.0833333	压迫症状、阴道分泌物增多	51	50.9167	39.5	39
		无	10		大阴唇肿物10年，术后5年复发		0	10		34	24	45	45
		无	0.166667		发现阴道内包块2月		0	0.166667		36	35.8333	37	37
		无	1		发现外阴无痛性肿块1年		0	1		25	24	43.9722	43
		无	0.5		发现外阴肿物半年		0	0.5		40	39.5	37	37
		无	3		发现阴道脱出肿物3年		0	3		48	45	36.9167	36
		无	4		发现阴道壁囊肿进行性增大4年		0	4		41	37	24	24
		无	0.0277778		发现右侧臀部包块10天		0	0.0277778		44	43.9722	44	44
		无	5		左侧外阴肿物切除术2次，包块复发3年		0	5		42	37	39	39
		无	0.0833333		发现左侧外阴包块1月		0	0.0833333		37	36.9167	41	41
		无	3		发现阴道包块3年		0	3		27	24	29	29
		无	5		发现外阴部赘生物5年		0	5		49	44	47.5	47
		无	4		左侧外阴肿物反复复发4年，手术3次		0	4		43	39	28	28
		无	6		发现左侧外阴肿物进行性增大6年		0	6		47	41	27.9917	27
		无	未知		此病例与陆勇娟1997重复		0	未知		40		34	34
		无	未知		外阴部复发性肿块4月		0	未知		33		28.5	28
		无	5		阴道后壁肿物		0	5		34	29	17	17
		有	0.5		发现外阴肿物5年，肿物增大伴身侧疼痛2月	侧身疼痛	1	0.5	侧身疼痛	48	47.5	38	38
		有	7		发现左侧阴道壁肿块，排便困难半年	排便困难	1	7	压迫症状	35	28	31.75	31
		无	0.00833333		发现右侧会阴部肿物渐增大7 年		0	0.00833333		28	27.9917	31	31
		无	1		发现右侧会阴部肿物3 天		0	1		35	34	41	41
		无	0.5		发现左侧外阴肿物进行性增大1年（红枣-鸡蛋）		0	0.5		29	28.5	48	48
		无	5		发现下腹部包块半年		0	5		22	17	29	29
		无	2		发现外阴肿块5年		0	2		40	38	44.5	44
		有	0.25		宫颈赘瘤频繁复发伴间断阴道流血2年入院	阴道不规则出血	1	0.25	不规则出血	32	31.75	33	33
		无	4		发现会阴区包块 3 个月		0	4		35	31	30	30
		无	与黑痣伴发，送病理时发现		左枕部头皮肿物切除1年，复发入院		0	与黑痣伴发，送病理时发现		44		26	26
		无	无		主因外阴黑痣切除术后复发要求 手术		0	无		43		43.5833	43
		无	5		发现逐渐增大的外阴肿物		0	5		46	41	37	37
		有	2		发现外阴肿物 5年，月经量增多1年	月经量增多	1	2	月经改变	50	48	24.25	24
		无	10		发现外阴肿物2年，进行性增大6月		0	10		39	29	44.9167	44
		无	0.5		发现外阴肿物10年进行性增大1年		0	0.5		45	44.5	51	51
		无	1		发现左侧外阴肿物半年		0	1		34	33	13.9444	13
			无				0	无		41		29	29
		有	1		尿频伴偶发性尿失禁1年	尿频伴偶发性尿失禁	1	1	压迫症状	31	30	31	31
		有	不清		排尿困难，直肠紧张、盆腔疼痛		1	不清	压迫症状	37		62.8542	62
		无	13		发现阴道口肿物1年，进行性增大2周		0	13		39	26	17	17
		无	0.416667		右侧大阴唇肿物切除术后2月复发		0	0.416667		44	43.5833	36.75	36
		无	20		外阴右侧肿物切除术后反复复发4次		0	20		57	37	45	45
		有	1年		发现左侧外阴肿物5月		0	1年		23		30	30
		无	0.75		发现左侧外阴肿物切除术后复发4年		0	0.75		25	24.25	32	32
		有	0.0833333		左下腹部拖痛和不适4年，发现左侧外阴包快1年		1	0.0833333	局部疼痛	45	44.9167
		无	3		发现外阴肿物9月		0	3		54	51
		有	0.0555556		腹部疼痛1月		1	0.0555556	局部疼痛	14	13.9444
		无	4		左侧髋关节疼痛伴肿块3年		1	4	局部疼痛	33	29
		有	3		尿频4月伴间断血尿20天		1	3	压迫症状	34	31
		有	未知		右侧外阴肿物切除术后4年，残留肿物增大		0	未知		61			Eastern Region	29
		有	0.145833		阴道脱出肿物术后3年复发伴排尿困难1月余入院		1	0.145833	压迫症状	63	62.8542		Western Region	11
		无	10		进行性呼吸困难伴下肢水肿数月		1	10	呼吸困难	27	17		Central Region	5
		有	0.25		腹部不适7周		1	0.25	局部疼痛	37	36.75		Northeast Region	4
		无	2		外阴肿物切除术后6年，局部复发		0			47	2
		有	未知		腹痛伴双下肢水肿3月		1		双下肢水肿	41	未知
							21			30
		有	1							33	1
		有	未知							52	未知
		无	4							34	4
										34
		有	未知							32	未知
										46

## Sheet: draft 1
			病程（年）
		有无症状																	2		2
		0	2					次数	复发间隔		5.04167								7		7
		1	1					1	2										0.25		0.25
		1	0					1	7										5		5
		0	8					1	0.25										3		3
		0	17					1	5					2月-20年					0.5		0.5
		1	0.5					1	3										1		1
		0	0.5					4	0.5	2	0.166667	0.5							0.166667		0.166667
		0	2					1	1										2		2
		1	4					1	0.166667							复发，20年			20		20
		1	0.0833333					4	2	2	2	6				初发，但随访6月后复发			4		4
		0	10					1	20							初发			3		3
		0	0.166667					1	4							初发			6		6
		0	1					1	3							初发			2		2
		0	0.5					1	6							初发			0.166667		0.166667
		0	3						66.5833							复发，4年			0.5		0.5
		0	4						3.50439							复发，3年			2		2
		0	0.0277778						4.40266			19个数据				初发			2		2
		0	5									中位数2年				初发			6		6
		0	0.0833333													复发，6年		平均值	3.50439
		0	3													初发		标准差	4.40266
		0	5																66.5833
		0	4																=
		0	6
		1	5
		1	0.5
		0	7
		0	0.00833333
		0	1
		0	0.5
		0	5
		1	2
		0	0.25
		0	4
		0	0
		1	5
		0	2
		0	10
		0	0.5
		1	1
		1	0
		0	1
		0	13
		0	0.416667
		0	20
		1	1
		0	0.75
		1	0.0833333
		1	3
		1	0.0555556
		0	4
		1	3
		1	0.145833
		0	10
		1	0.25
		0	2
		1	1
		0	4

## Sheet: draft 2
	有无症状	就诊间隔				术前辅助检查			术前诊断
46	0	2				超声	CT	MRI
45	1	1				来诊2年前超声：直径5cm，距体表0.3cm，未见明显血流信号	无	外阴肿物TW1较肌肉信相等或稍高，似有包膜，内呈旋涡状。诊断为AAM	AAM
34	1	未知				无		盆腔左侧6.6×5.6异常信号，T1WI略低信号、T2WI+FS/DWI高信号	盆腔左侧脓肿伴窦道形成
39	0	8				10×11.5液性包块，内见细密、细小的光点	无	无
50	0	未知				肿物内回声 不均，CDFI 示其内探及散在的条索血流信号，多 处测得静脉频谱		病灶大小约 16.3cm*18.9cm*15.6cm，上自膀胱水平前腹部， 下至大腿中段，病灶主要累计皮肤表面，未累计 皮下及肌肉，T2W1 脂肪抑制呈以高信号为主的高 低混杂信号，T1W1 呈以低信号为主的高低混杂信 号，部分病灶呈短T1 短T2，DW1 呈稍高信号
31	1	未知				穿刺后复查超声：B 超示盆腹腔内见 381 mm × 136 mm × 283 mm 杂乱等低无回声灶，边界清晰，内可见大量强回声及无回 声灶，呈蜂窝状，CDFI 内见稀疏血流，ＲI0． 54		无	盆腔肿物
30	1	未知				：盆腔见约4．9 cm×2．6 cm低回声包块，边界清，回声不 均匀。	，肿块边缘光整，向上下生长，向下眼阴道壁左侧突出阴道口，向上越过骨盆上口进入下腹部，增强扫描病灶不规则强化，包膜完整，未见盆腔积液及肿大淋巴结	平扫示盆腔内约2．4 cm×3．7 cm×4．7 cm类椭圆 形病灶，T1wl、T2w1均为高信号，T1wI脂肪抑制呈高信号， 边缘清晰，壁较厚(图1A、1B)；增强后病灶可见环形强化(图 1C)。影像学诊断：盆腔占位性病变，性质待定
36	0	17
48	1	0.5
29	0	0.5
36	0	2							右侧大阴唇脂肪瘤						脂肪瘤	纤维瘤	巴氏腺囊肿	巴氏腺脓肿		子宫肌瘤	加特纳囊肿
39	1	4													1	1	1	1		1	1
51	1	0.0833333							前庭大腺脓肿						1		1
34	0	10				阴道内贴宫颈外口处可见 67.0mm×49.0mm囊性回声, 界 清, 内可见密集低回声		阴道内囊性占位							1		1
36	0	0.166667							巴氏腺囊肿						1		1
25	0	1				形态欠规整低回声包块9.6×8.3×8.1cm，其内血流丰富			阴道壁肿物性质待定								1
40	0	0.5
48	0	3				宫颈及阴道后方、直肠前方、盆底腹膜下方探 及一实性带状低回声，下缘经左侧腹股沟延伸至 左侧大阴唇，彩色多普勒血流显像( color doppler flow imaging，CDFI) : 未探及血流信号	外阴旁占位	盆腔 MＲI 提示于直 肠左旁见一不规则异常信号影，病灶向下、前部延 伸至左侧会阴部皮下，以等 T1、长 T2 信号影为 主，T2 压脂呈高信号影( 图 1) ，增强后病灶强化 较显著，内部强化不均，病变大小约 5 cm×6 cm× 19 cm，考虑侵袭性血管粘液瘤	侵袭性血管粘液瘤
41	0	4
44	0	0.0277778				左侧盆腔内见一 12∙0cm×8∙5cm×14∙0cm 大小的肿物压迫阴道左侧壁并 突入阴道内	超声CT均提示如前
42	0	5						Ｔ１ＷＩ，右侧臀大肌可见一不规则等信号（与肌肉相比）病灶，无明显包膜（图 １ａ）；Ｔ２ＷＩ，病灶呈高信号， 分叶状，可见分隔，病灶中心可见斑片状更长 Ｔ２ 信号（图 １ｂ）；ＤＷＩ，呈较高信号（图 １ｃ）。 脂肪抑制 Ｔ１ＷＩ 增强扫描： 病灶边缘呈轻度不规则强化，中心可见无强化低信号区	右臀部肿块，神经鞘瘤？
37	0	0.0833333
27	0	3
49	0	5
43	0	4				:肿 物内回声不均,血流丰富
47	0	6
40	0	未知
33	0	未知
34	1	5
48	1	0.5
35	0	7				外阴部可见 异常低回声光团，大小分别约 22． 3 cm × 8． 0 cm × 13． 5 cm( 右) 、3． 2 cm × 1． 4 cm × 3． 1 cm( 左) ，周围 边界清楚，基底部与外阴部软组织分界不清，内回声 不均匀，其中较大包块内可见数处片状无回声，CDFI: 内见较丰富的血流信号
28	0	0.00833333
35	0	1					盆腔右侧及右侧会阴区可见一形态不 规则低密度影，密度欠均匀，较大层面范围约 74 mm ×57 mm，CT 值约为22 HU，增强扫描其内可见少 许轻度强化	盆腔右侧及右侧 会阴部见一不规则肿块影，最大截面积约 12 cm × 5 cm，病灶与盆部结构欠清晰，与子宫及直肠界限尚清 晰，诊断为盆腔右侧及右侧会阴部肿块，考虑侵袭性 血管黏液瘤( AAM) 可能	核磁提示侵袭性血管刘可能
29	0	0.5					膀胱及子宫间可见大小约 54 mm × 62 mm 软组织影	右侧盆腔可 见类圆形略长 T1、T2 信号，大小约 2． 8 cm × 4． 6 cm，病变上方位于膀胱右侧，下方呈狭长的条带状 影位于会阴部右侧皮下，内信号不均匀，增强扫描病 灶不均匀强化，边界尚清楚，与周围肠管未见明确相	深部侵袭性血管粘液瘤
22	0	5							左侧外阴脂肪瘤
40	1	2				阴道后壁后方与直肠前壁前方可见一中等回 声，呈 U 字型，大小为138mm ×116mm，与阴道后壁与直肠前 壁分界清，内部回声尚均匀，边界清，形态不规整，探头加压 后内部有流动感( 图1，2 ) ; 扫查过程中未见明确疝口，变动体位未见向腹腔侧移动，增加腹压包块未见明显增大; CDFI: 可探及少许血流信号; Valsalva 动作: 肿块凸向会阴，外观并 可见右侧大阴唇明显隆起; 超声提示: 盆腔内占位，考虑侵袭 性血管粘液瘤?	盆腔及右侧盆底可见不规则团块样稍低密度肿块影 （图１Ａ），约６．５ｃｍ×１１．０ｃｍ，边界不清，ＣＴ值２１～２５ＨＵ	平扫示子宫及阴道后方、直肠右前方团块状异常信号， Ｔ１ＷＩ呈低信号，Ｔ２ＷＩ呈高信号（图１Ｂ），其内可见条束状、结 节状低信号；ＤＷＩ病灶呈高信号；增强扫描病灶呈“旋涡样” 改变（图１Ｃ），内部明显强化，周边似见包膜，病灶向下突向会 阴部，与盆壁、邻近肠管及系膜分界不清	侵袭性血管粘液瘤
32	0	0.25							外阴纤维瘤
35	0	4				宫正常大小于子宫下段 前壁可见一直径3．0cm 的低回声结节略向外突出颈管内可 见1．6cm×2．4cm 的强回声团块边界欠清晰宫颈管弯曲 变形子宫内膜线居中双侧附件未见异常回声。彩色及频谱 Doppler 探测：于子宫前壁下段低回声结节周边可探及低阻力 血流
44	0	与黑痣伴发，送病理时发现					腔及盆底软组织肿块影，肿块形状 不规则，位于宫颈后方，阴道左侧，骶尾骨前方，宫颈 受压向前移位，阴道、直肠受压向右侧移位，肿块上缘约平骶5 椎体上缘，向下延伸至左侧会阴部皮下， 肿块与宫颈后壁、阴道及直肠左壁分界不清，与左侧 盆壁及会阴部皮下脂肪分界清晰; 横断面最大径约 7． 23 cm × 4． 80 cm，上下径约12． 77 cm; 肿块密度不 均，大部分呈囊性稍低密度，CT 值约 13． 21 ～ 18． 47 HU，囊性部分内可见少量实性成分，肿块周边呈实 性，近似肌肉组织密度，CT 值约 32． 61 ～ 39． 27HU， 增强扫描三期囊性部分均未见明显强化，实性部分 呈轻度延迟强化，三期 CT 值分别为46． 37、49． 56、 57． 50 HU; 盆腔未见积液及肿大淋巴结
43	0	未知
46	1	5
50	0	2
39	0	10							外阴脂肪瘤
45	0	0.5							外阴脂肪瘤
34	1	1							左侧巴氏腺囊肿
41	1	未知							左侧巴氏腺囊肿
31	0	1						磁共振成像显示一个大肿块，表现为带蒂肌瘤，起源于左侧子宫下段和宫颈，并扩张至子宫膀胱袋	子宫肌瘤
37	0	不清				超声检查显示子宫左侧有一个12 11 10厘米的肿块
39	0	13					CT检查证实有一个15厘米的肿瘤图像，位于膀胱后，融合到中直肠；内部有气泡（图2）。此外，阴道穹顶、宫颈及附件受累。
44	0	0.416667				经阴道超声显示囊性肿块大小为5,4×2,33×2,53cm，均质，低回声，内部回声，边界清晰，单眼。肿块与尿道不相连			加特纳囊肿
57	0	20						切除术后MRI显示外阴区不对称，右大唇前三分之一直径约13 mm的脂肪组织出现假结节状病变，为术后改变或小肿瘤残留提供诊断机会
23	1	1年					ct扫描显示非均匀的低密度肿瘤，延伸到膀胱侧壁并压迫直肠。异质性、低密度、血管化的肿瘤，囊性成分压迫阴道、子宫和膀胱，并浸润软组织和皮肤，右大唇15 x 10 x 28厘米		前庭大腺囊肿
25	0	0.75				左侧盆腔巨大低回声至等回声肿块，肿块内有一些高回声间隔和散在的血管	左侧下盆腔有一个12 x9x 5 cm的低密度肿块，移位邻近器官，显示转位肌延伸至盆底。质量的衰减接近于水。在肿块内部，周围有一些微弱的纵向高密度线	冠状位T1WI显示肿块与肌肉呈等强度，并延伸至盆底。肿块在冠状位、矢状位、轴位T2WI呈高信号，有许多纵向低信号线，形成层状。肿块在增强的脂肪抑制T1WI上表现出强增强，呈微弱的分层模式。F，扩散加权像显示肿瘤高强度。在肿块的中央部分，有一个未增强的、不均一的高强度蝌蚪状区域，边缘呈低强度并向骨盆延伸。	前庭大腺囊肿
45	1	0.0833333					CT提示26x10x14cm的肿块，起源于左外阴区域，该区域具有脂肪组织密度
54	1	3						肿块T1呈低信号，T2呈不均匀高信号
14	1	0.0555556
33	0	4				左卵巢实性包块，尺寸19 ×14厘米，回声不均匀，延伸至腹部
34	1	3				子宫后盆腔右侧不均匀低回声肿物，约18.0 cm 4.3 cm 9.0 cm，起源于阴道后壁下端，向子宫后方向生长，边界清晰，质地柔软。它呈胶质状，挤压时易变形，内部回波大部分不规则。液态黑暗的区域是局部可见的，它显示出较差的声音传输。CDFI:探索斑块内丰富的血流信号，可检测动脉血流频谱，RI: 0.64。	直肠右侧见中-低混合密度，向下延伸至右侧会阴。可见包膜和隔墙，包膜和隔墙明显强化。相邻盆腔肌肉和直肠之间的边界不清楚，直肠受压移位
61	1	未知				B超提示左肾增大皮质变薄，肾盂扩张，左输尿管近膀胱处6.5x6.0中强回声，膀胱后壁7.0×5.2中枪灰色
63	1	0.145833				外阴皮下7ｃｍ×5ｃｍ×3ｃｍ中等 回声内多数点状回声加压后流动
27	0	10				右附件左后方11∙4ｃｍ×11∙1ｃｍ低回声见分隔，见血流信号
37	1	0.25				发现一个肿块充盈下腔静脉并向右心房延伸	子宫左侧有一个可疑肿块，左侧附件及子宫有一个6*8cm的肿瘤(图1)。氟脱氧葡萄糖正电子发射断层扫描未显示糖摄取增加，妇科肿瘤标记物为阴性
							4个骨盆肿瘤，最大9.5*7cm，髂动脉、主动脉多个淋巴结节增大；胸CT提示左上肺叶肿块6*10cm，双肺多发圆形病灶，直径15mm，总格淋巴结肿大
							腹膜内外肿块较大。肿块导致部分小肠环向上偏离，包裹输尿管和结肠，并侵犯下腔静脉(图1A-C)。平扫图像上，增强后的图像显示下腔静脉扩张。一个连续的管状充盈缺损投射在下腔静脉的管腔内，并向上延伸至右心房水平(图1D，E)。下腔静脉管腔内可见管状充盈缺损，横径3.5 cm。在增强扫描的动脉和晚期，扩张的下腔静脉内有强烈强化的结节，主动脉周围有强化的侧支血管(图1)。1B、D)。胸部增强扫描显示双肺内多个不均匀强化的结节和大小不等的肿块。最大的一个大小为4.2x3.1厘米，位于左下叶，肿块相对于周围肌肉组织呈低密度(图1A)。增强后肿块呈不均匀中度强化

## Sheet: draft 3
					文献编号		入院类别	最终诊断	术后处理	随访	其他				复发	未复发
														采用	0	7
0	2年		未复发		钱晓培2018		初发	AAM	未提及	术后随访2年未见复发				未采用	3	20
0	1月		复发		陈进2013		初发	左侧盆壁侵袭性血管粘液瘤	未提及	未提及
0	1年6个月		复发		戴辉华1994		初发	阴道前壁侵袭性粘液瘤
0	4年6个月		未复发	局部广泛切除术	冯燕2011		初发	侵袭性血管粘液瘤	建议补充扩大手术，患者拒绝	未提及	月经期增大
0	2月		未复发		高宇洁2013		初发	术后病理示: “盆腔”侵袭性 血管粘液瘤( 32 cm × 28 cm × 15 cm)	无	未提及	术中见：瘤体来源于子宫左侧阔韧带及宫颈前壁，瘤体重7 000 g，行全 子宫及双附件切除术，手术顺利
1	8年		未复发	放疗	郭俊男2019		初发	盆腔深部血管粘液瘤	未提及	未提及
0	1年2月		未复发		黄文斌2003		初发	阴道侵袭性血管粘液瘤				外阴肿瘤切除、剖腹探查肿瘤切除术
0	2月		未复发		蒋敏2010		初发	盆腔外阴侵袭性血管粘液瘤伴平滑肌瘤 分化			因术中出血较多，未处理完全，肿物再次增大入院
0	2年3月		未复发		李金范2000		初发，1月后复发	阴道左侧壁侵袭性血管粘液瘤伴囊性变	无，一个月后复发，原发部位又发现一大小为8cm×6cm×5 cm 肿块经CT、B 超及再次手术后活检证实为肿瘤复发	术后1个月复发
0	2月		未复发		李容2008		初发，1年6月后复发		切除包块，术后病理汇报后建议补充扩大手术，拒绝。1年6个月后复发	1年6后复发
0	1年		未复发				初发		无，肿瘤局部广泛切除术	至文章发表，未复发（4年6月）
0	1年		未复发		梁海霞2011		初发	外阴侵袭性血管黏液瘤	无	时间有问题
0	4年6个月		未复发		凌晟荣2007		初发	侵袭性血管粘液瘤		2月未复发
0	2.5年		未复发		刘富金2007		复发，5年	左大阴唇深部侵袭性血管粘液瘤			复发入院
0	6月		未复发		刘鹏2013		初发	阴道壁深部侵袭性血管粘液瘤
0	1月		未复发		陆勇娟1997		初发	侵袭性血管粘液瘤	局部放疗1年	至2004年未复发（8年）	复发入院	1994年3月门诊行左侧前庭大腺囊肿切除术，多次缝合止血1995年6月28日，瘤体增大，再次入院，行左侧髂内动脉结扎术
0	2年		未复发		马鉴渝2020		初发	( 盆底肿物) 深部“侵袭性”血管粘液瘤		随访中，未复发（1年2月）	体积 15 cm×6 cm×3 cm;
1	1年		未复发	他莫昔芬	马丽茜2000		初发			随访2月无异常发现
0	4月		未复发	切缘阳性	毛蕾2000		初发				行全子宫+左侧附件切除术—+盆腔阴道肿物切除术
0	6月		复发	切缘阳性	钱伟伟2013		初发	侵袭性血管粘液瘤	无	未随访
1	10月		未复发	诺雷得	任黔川2006		复发，3年	侵袭性血管粘液瘤病变有多个结节状浸 润未累及各切缘及所送淋巴结。2、 左内切缘表皮囊肿。3、各组淋巴结中 个别淋巴结反应性增生或窦组织细胞增 生余未见明显病变			复发入院	外阴广泛切除＋双侧腹股沟淋巴结切 除＋左侧盆腔淋巴结切除＋左侧股部皮肤转皮瓣术
0	1年		未复发					（阴 道左侧壁） 侵袭性血管粘液瘤
0	23月		未复发				初发				复发入院	上次行右侧外阴肿物切除术
0	26月		未复发		商晶2018		初发			随访中，未说明手术时间，无法计算	完整剥除囊肿
1	18月		未复发	来曲唑	史阳阳2005		复发，间隔为半年，2年，2月，半年，第四次复发入院	（外阴） 侵袭性 血管粘液瘤。送检的各组淋巴结中个别淋巴 组织反应性增生或窦组织细胞增生未见明 显病变			复发入院	全麻下行 左侧外阴广泛切除术左腹股沟淋巴结、左 腹膜外盆腔淋巴结、右腹股沟浅淋巴结清扫 术及左会阴股部转皮瓣外阴整形
0	6年		未复发	切缘阴性	苏琴芬2004		初发					外阴肿块切除术，后补做扩大的局部外阴切除术
0	30月		未复发
1	9月		未复发	Gn	谭进1998		初发	女性侵袭性血管粘液瘤			复发入院	1989年第一次手术，1994年第二次手术，现第三次入院
1	6月		未复发	Gn			初发	阴道后壁侵袭性血管粘液瘤				包膜不完整
1	2年		未复发	Gn+诺雷得	王继芳2013		初发	外阴 侵袭性血管粘液瘤
					王靖华2001		初发
					王孟婷2020		初发	深部侵袭性血管黏液瘤，局部 肿物边界不清		2017 年 8 月1 日出院，术后定期随诊，截至 2019 年 11 月 30 日患者无复发征象。2年3月
0	2年	24	未复发				初发
0	4年6个月	54	未复发	局部广泛切除术	王文栋2003		初发	术中快速病理报告：间叶性成分纤 维样、脂肪样及血管组织等无恶性改变。术后病理诊断：外阴侵袭性血管粘液瘤
0	2月	2	未复发		吴晓丽2018		初发					先行超声引导下盆腔肿物穿刺活检病例汇报提示倾向梭形细胞肿瘤，需行免疫组化进一 步明确诊断。后临床行腹腔镜探查及腹腔镜下组织活检术， 病理回报: 深部侵袭性血管粘液瘤
1	8年	96	未复发	放疗	杨方2007		初发	阴阜侵袭性血管粘液瘤
0	1年2月	14	未复发		于静2004		初发			不知何时入院，仅说随访至今（2004-01手稿）未复发
0	2月	2	未复发		张茂伟2019		初发			2018年11月13日出院，随访至2019年1月，未见复发.2月
0	2年3月	27	未复发		张伟2000		复发，1年	（左枕部）头皮侵袭性血管粘液瘤
0	2月	2	未复发		张岩2001		初发			超过1年未复发
0	1年	12	未复发				初发			超过1年未复发
0	1年	12	未复发				初发	外阴侵袭性血管粘液瘤
0	4年6个月	54	未复发		赵彦2000		初发	血管粘液瘤		随访4年无复发
0	2.5年	30	未复发				初发			随访2.5年无复发
0	6月	6	未复发				初发			“术后随访无复发”
0	1月	1	未复发
0	2年	24	未复发		Feras Abu Saadeh 2015		初发			随访6个月未复发
1	1年	12	未复发	他莫昔芬	Carlos Manterola 2019		初发					合并子宫内膜异位症
0	4月	4	未复发	切缘阳性	Suskhan Djusad 2021		初发	侵袭性血管粘液瘤		随访1个月未复发
1	10月	10	未复发	诺雷得	E.M. Guldrís Nieto 2015		复发，2月			随访2年未见复发
0	1年	12	未复发		Herrera-Castro JC 2017		复发，2年、2年、2年、6年		服用他莫昔芬，目前随访中未见复发
0	23月	23	未复发		Chun-Chao Huang 2013		初发
0	26月	26	未复发		Gurkan Kiran 2013		复发，20年			切缘阳性，未行扩大范围的手术，4个月随访未复发
1	18月	18	未复发	来曲唑	Saumyaranjan Mallick 2013		初发，但随访6月后复发			切缘阳性，随访6个月复发
0	6年	72	未复发	切缘阴性	Danya Sereda 2009		初发	AAM	术前GnRH激动剂。诺雷得患者皮下注射诺雷得Zoladex 3.6 mg，每月1次，连续3个月		做了根治术	术后10个月，患者无临床复发迹象(图5)，并恢复了正常的性活动。她正在接受密切监测，每3个月进行一次随访，并定期进行核磁共振检查。
0	30月	30	未复发		Sirasagi Anilkumar • Arakeri Surekha 2012		初发
1	9月	9	未复发	Gn	Xue Yang 2021		初发			术后1年未复发
1	6月	6	未复发	Gn	罗敏2006		初发
1	2年	24	未复发	Gn+诺雷得			复发，4年			随访23个月，未复发
							复发，3年			随访26个月未复发
					Annastiina Husso 2017		初发		来曲唑	18个月随访，未见复发
					RAMIN MICHAEL SIASSI 1999		初发
					STELLA BLANDAMURA 2003		复发，6年
					Geng Junzu 2012		初发
					Abdulaziz Alobaid 2005		复发，2年			切缘阴性，最初诊断六年后的随访中，没有复发
							初发			初诊断为会阴疝，病理回报后复查核磁，有残留病灶，二次手术后病理证实AMM，随访30个月未复发
							初发		后患者每月接受三次促性腺激素释放激素(GnRH)激动剂注射	普通外科医生进行的手术，推定诊断为会阴疝。在手术中，她被发现有一个多小叶肿块，起源于右侧大阴唇，并延伸到腹膜后。手术需要腹会阴入路，因为外科医生不能通过会阴切口切除肿块。妇科医生进行了局部广泛切除，切缘评估困难，术后患者每月接受三次促性腺激素释放激素(GnRH)激动剂注射，作为术后辅助治疗。在第二次手术九个月后，她仍然没有得病。
					Setareh Akhavan 2021		初发		促性腺激素释放激素激动剂	为防止复发，开了促性腺激素释放激素激动剂(GnRH激动剂)。随访6个月后，患者症状完全消失，影像学检查未见肿块。
				穿刺确诊后仅药物治疗	Madeleine Poirier 2003		初发		亮丙瑞林	患者每月肌肉注射3.75 mg醋酸亮丙瑞林(雅培实验室，雅培公园，伊利诺伊州)，连续4个月，症状明显改善。
					NOBUO SHINOHARA 2004		初发		在使用促性腺激素释放激素激动剂辅助治疗的12个月内没有局部复发，但在辅助治疗完成3个月后复发。患者接受了促性腺激素释放激素激动剂的内科治疗，复发的肿瘤再次完全消失	组织学上，会阴肿瘤的核心活检标本显示侵袭性血管黏液瘤。在使用促性腺激素释放激素激动剂辅助治疗的12个月内没有局部复发，但在辅助治疗完成3个月后复发。患者接受了促性腺激素释放激素激动剂的内科治疗，复发的肿瘤再次完全消失
					Bruce A. Fine 2001		复发，7年
					Stefano Palomba 2011		复发		术后患者重复前一剂量LAD和雷洛昔芬治疗3个月。	两年的随访中，没有复发。
					J.I. ABU 2005		初发		雷洛昔芬	术后6个月复查MRI阴性，开始雷洛昔芬治疗
